# Supplementary material for: Anchoring the CerEla1.0 Genome Assembly to Red Deer (Cervus elaphus) and Cattle (Bos taurus) Chromosomes and Specification of Evolutionary Chromosome Rearrangements in Cervidae
Source: Animals (Basel). 2021 Sep 6;11(9):2614. doi: 10.3390/ani11092614 (PMC8465983; doi:10.3390/ani11092614)
Supplement: Supplementary file 1 [file animals-11-02614-s001.zip]

Archive with 7 entries (7 files):
- Suppl Figure S1.pdf
- Suppl Figure S2.pdf
- Suppl Figure S3.pdf
- Suppl Table S1.xlsx
- Suppl Table S2.xlsx
- Suppl Table S3.xlsx
- Suppl Table S4.xlsx
