# Supplementary material for: Anchoring the CerEla1.0 Genome Assembly to Red Deer (Cervus elaphus) and Cattle (Bos taurus) Chromosomes and Specification of Evolutionary Chromosome Rearrangements in Cervidae
Source: Animals (Basel). 2021 Sep 6;11(9):2614. doi: 10.3390/ani11092614 (PMC8465983; doi:10.3390/ani11092614)
Supplement: Supplementary file 1 [file animals-11-02614-s001.zip › Suppl Table S1.xlsx]

## Sheet: List1
Table S1. BACs for the physical analysis of cattle-red deer chromosome orthology and centromere-telomere orientation
BTA Chr	Length (Mb)	BAC prox	Start	End	BAC dist	Start	End	CEL Chr
1	158.53	CH240-106N15	2,795,443	2,966,613	CH240-273F5	152,623,580	152,805,109	16, 4
2	136.23	CH240-42D15	9,510,585	9,718,371	CH240-437C7	135,511,335	135,718,947	6, 28
3	121.01	CH240-24H13	4,330,933	4,567,176	CH240-250C11	120,614,226	120,777,015	2
4	120	CH240-168K3	5,431,307	5,624,720	CH240-259C9	119,298,108	119,487,131	3
5	120.09	CH240-411D6	5,814,012	5,995,068	CH240-100C21	119,707,669	119,896,179	7, 18
6	117.81	CH240-89B23	3,372,446	3,554,251	CH240-200F18	117,342,740	117,560,731	20, 21
7	110.68	CH240-57O13	1,360,296	1,566,236	CH240-105G13	109,527,143	109,765,199	5
8	113.32	CH240-418M12	1,504,500	1,677,238	CH240-504A4	112,107,607	112,291,353	22, 32
9	105.45	CH240-448F18	9,197,153	9,390,396	CH240-90A6	103,385,141	103,596,670	19, 33
10	103.31	CH240-173B8	3,970,341	4,210,045	CH240-214M18	103,021,398	103,242,625	7
11	106.98	CH240-98M8	3,701,957	3,921,809	CH240-463C19	106,023,719	106,223,857	9
12	87.22	CH240-68F22	11,103,303	11,330,751	CH240-115C4	86,365,128	86,583,650	10
13	83.47	CH240-174M6	7,230,126	7,445,124	CH240-278J11	75,017,042	75,262,100	11
14	82.4	CH240-319C15	879.172	1,065,938	CH240-278M23	81,175,982	81,381,117	12
15	85.01	CH240-122B6	5,291,120	5,515,545	CH240-399A11	77,087,235	77,283,509	13
16	81.01	CH240-283F4	2,653,428	2,869,479	CH240-140I17	80,234,499	80,490,831	14
17	73.17	CH240-63H8	3,909,954	4,129,184	CH240-98F22	72,198,579	72,419,198	1
18	65.82	CH240-121P7	2,762,423	2,969,056	CH240-105L6	65,586,206	65,768,405	15
19	63.45	CH240-130E10	9,123,037	9,343,192	CH240-188A20	55,911,079	56,097,439	1
20	71.97	CH240-189H8	516.02	689.703	CH240-318B11	67,623,164	67,818,843	23
21	69.86	CH240-95M7	5,454,974	5,660,123	CH240-283I6	66,796,608	67,009,266	24
22	60.77	CH240-153G8	1,617,162	1,821,971	CH240-155B17	59,069,530	59,290,772	25
23	52.5	CH240-194A20	7,270,669	7,481,661	CH240-166B3	50,800,050	51,032,846	26
24	62.32	CH240-205G22	611.069	823.141	CH240-453P2	61,932,021	62,129,244	27
25	42.35	CH240-93C17	3,864,919	4,097,164	CH240-124M6	37,225,075	37,439,798	30
26	51.99	CH240-205E12	8,513,535	8,686,151	CH240-457G23	49,250,666	49,414,847	8
27	45.61	CH240-79A12	1,276,922	1,521,364	CH240-126M6	41,904,827	42,141,977	29
28	45.94	CH240-321F10	1,407,863	1,596,455	CH240-361P13	44,021,525	44,180,994	8
29	51.1	CH240-384F12	5,794,755	5,965,687	CH240-472F18	39,691,500	39,854,383	31
