# Supplementary material for: Anchoring the CerEla1.0 Genome Assembly to Red Deer (Cervus elaphus) and Cattle (Bos taurus) Chromosomes and Specification of Evolutionary Chromosome Rearrangements in Cervidae
Source: Animals (Basel). 2021 Sep 6;11(9):2614. doi: 10.3390/ani11092614 (PMC8465983; doi:10.3390/ani11092614)
Supplement: Supplementary file 1 [file animals-11-02614-s001.zip › Suppl Table S2.xlsx]

## Sheet: List1
Table S2. BACs for the specification of evolutionary breakpoints in Cervidae
BTA Chr	BAC	Start	End
1	CH240-5N17	45,069,274	45,280,357
1	CH240-12F17	10,708,432	10,914,748
1	CH240-5N17	45,069,274	45,280,357
1	CH240-91H4	51,966,112	52,198,792
1	CH240-69G2	57,294,552	57,482,116
1	CH240-12P19	58,104,854	58,304,313
1	CH240-171H5	58,534,387	58,708,266
1	CH240-114G6	102,205,990	102,388,671
1	CH240-429C10	106,126,280	106,330,552
1	CH240-109I18	116,685,318	116,914,317
1	CH240-283N23	118,962,737	119,147,149
1	CH240-418B14	124,922,894	125,115,036
1	CH240-118J20	139,298,963	139,475,088
2	CH240-99G17	61,442,905	61,652,707
2	CH240-182F21	71,240,135	71,477,136
2	CH240-141M6	79,898,164	80,106,564
2	CH240-166P7	85,863,931	86,060,109
2	CH240-186F21	91,323,824	91,543,500
2	CH240-429F11	92,019,961	92,207,801
2	CH240-124N14	96,510,230	96,711,177
5	CH240-420J9	45,057,903	45,237,283
5	CH240-101K14	50,967,024	51,159,470
5	CH240-56D20	55,504,809	55,745,938
5	CH240-4M4	60,203,140	60,417,695
5	CH240-271I16	65,089,312	65,263,262
5	CH240-59F16	68,512,166	68,709,183
5	CH240-241N17	70,189,744	70,346,413
5	CH240-78L8	70,864,694	71,069,900
5	CH240-463K13	74,580,305	74,753,609
6	CH240-46O3	61,120,140	61,340,782
6	CH240-351N7	63,175,289	63,369,952
6	CH240-45E5	64,745,591	64,971,637
6	CH240-98F4	66,515,802	66,764,327
6	CH240-66P17	70,432,038	70,657,917
6	CH240-81A20	77,411,958	77,604,699
8	CH240-71G4	62,732,293	62,934,084
8	CH240-223P21	63,959,350	64,139,060
8	CH240-512A24	69,298,188	69,502,648
8	CH240-195O12	75,016,133	75,218,587
9	CH240-78C10	60,395,011	60,609,85
9	CH240-103B16	62,356,769	62,578,392
9	CH240-64B22	63,979,082	64,191,184
9	CH240-4G18	65,121,976	65,337,614
