# Supplementary material for: Anchoring the CerEla1.0 Genome Assembly to Red Deer (Cervus elaphus) and Cattle (Bos taurus) Chromosomes and Specification of Evolutionary Chromosome Rearrangements in Cervidae
Source: Animals (Basel). 2021 Sep 6;11(9):2614. doi: 10.3390/ani11092614 (PMC8465983; doi:10.3390/ani11092614)
Supplement: Supplementary file 1 [file animals-11-02614-s001.zip › Suppl Table S3.xlsx]

## Sheet: List1
Table S3. BACs for the analysis of incongruences between CerEla1.0 and ARS-UCD1.2
BTA Chr	BAC	Start	End
2	CH240-199E14	1,774,035	2,022,833
2	CH240-41M24	7,226,760	7,417,012
4	CH240-68K23	50,750,710	50,950,556
4	CH240-262P18	54,441,872	54,624,166
4	CH240-85D1	110,146,083	110,354,632
4	CH240-5P20	115,039,402	115,212,273
6	CH240-78E20	105,164,681	105,369,314
6	CH240-90F18	111,135,735	111,350,422
6	CH240-383O10	113,407,963	113,618,018
6	CH240-91I6	115,769,617	115,996,240
6	CH240-200F18	117,342,740	117,560,731
10	CH240-172N13	26,758,013	26,959,061
10	CH240-154L14	35,350,326	35,580,133
11	CH240-134N9	82,848,129	82,993,882
11	CH240-463C19	106,023,719	106,223,857
18	CH240-453H24	45,773,812	45,970,310
18	CH240-6E10	50,310,255	50,522,866
