# Supplementary material for: Anchoring the CerEla1.0 Genome Assembly to Red Deer (Cervus elaphus) and Cattle (Bos taurus) Chromosomes and Specification of Evolutionary Chromosome Rearrangements in Cervidae
Source: Animals (Basel). 2021 Sep 6;11(9):2614. doi: 10.3390/ani11092614 (PMC8465983; doi:10.3390/ani11092614)
Supplement: Supplementary file 1 [file animals-11-02614-s001.zip › Suppl Table S4.xlsx]

## Sheet: Comments
Table S4. Comparison of the CerEla1.0 and ARS-UCD1.2 genome assembly with indicated incongruences
Flanking regions of the gene order incongruences between CerEla1.0 and ARS-UCD1.2 are marked in colour:
Pink - analysed by BAC-FISH
Yellow - not analysed by BAC-FISH
*BAC clones used for an analysis of evolutionary X chromosome rearrangements in Cervidae by Frohlich et al. (2017) and their locations on NC_037357.1.
Colour marking of the BAC clones corresponds to colours of BTA chromosome regions schematically illustrated in Frohlich et al. (2017)

## Sheet: 1
CEL Pseudochromosome 1, NCBI Accession No. CM008008.1 ~ BTA chromosome 15, NCBI Accession No. NC_037342.1
CEL predicted protein	CEL Position		BTA Gene	BTA Position
	Start	End		Start	End
MRE11A, partial	1772235	1871883	MRE11A	1434819	1508823
ANKRD49	1893931	1901933
AASDHPPT	1958076	1968580
MSANTD4, partial	2218237	2219346
DDI1	5411657	5412880
PDGFD, partial	5413009	5734646	PDGFD	4259431	4536080
DCUN1D5, partial	6793702	6801768
MMP13, partial	7087591	7102402
MMP12, partial	7239244	7248714
MMP3	7261356	7267990
MMP27	7381472	7389003
MMP20	7519222	7526365
MMP20	7548168	7549757
MMP7, partial	7708989	7709607
BIRC3	8072009	8091416	BIRC3	6392612	6411596
ANGPTL5, partial	8728452	8745962
TRPC6	9502780	9503890
CNTN5, partial	11636650	11646526	CNTN5	9190819	9728844
CNTN5, partial	12029366	12029787
CCDC82	17570024	17602158	CCDC82	13851990	13885435
MAML2	18102819	18119105
MTMR2, partial	18330912	18343197
CEP57, partial	18352248	18387245
FAM76B	18410452	18429051
CWC15	19651368	19657036	CWC15	15447187	15456214
ALKBH8, partial	21735816	21742923
ATM	22683972	22772397	ATM	17843021	17997004
ATM	22842353	22850740
FDX1	26109567	26116175
ARHGAP20	26226579	26282085	ARHGAP20	20596689	20812623
POU2AF1	27505773	27540819
SIK2	28102445	28125232
CRYAB	28368835	28371709
DLAT, partial	28476957	28490251
DLAT, partial	28520596	28521860
PIH1D2	28526329	28530919	PIH1D2	22376627	22382689
TIMM8B	28546253	28547975
SDHD	28548158	28583717
IL18	28631422	28640151
BCO2, partial	28802618	28806232
PTS	28816568	28829266
DRD2	30426665	30433366
ZW10	30887811	30921424
USP28	30948829	30957236	USP28	24336251	24400034
USP28, partial	30986548	31007702
HTR3A	31154331	31169859
ZBTB16	31505673	31515526
RBM7	31671765	31681358
REXO2	31718123	31728570
CEP57	34245475	34249614
APOA5	34296056	34298270
APOA4	34327573	34330495
APOC3	34336596	34337983
APOA1	34339182	34340353
APOA1	34348934	34350493
PAFAH1B2	34715912	34730553
TAGLN, partial	34780115	34781468
PCSK7	34783107	34829472	PCSK7	27895050	27924440
RNF214	34899243	34903060
BACE1	34907641	34912246
FXYD6, partial	35673794	35678051
IL10RA	35855930	35867500
SCN4B	36036677	36045362
SCN2B	36067859	36079624
MPZL3	36126230	36133134
MPZL2	36157576	36161891
CD3E	36215536	36225970
CD3D, partial	36232426	36235643
CD3G	36237639	36244587
UBE4A	36264421	36292011
ATP5L	36296937	36304259
RPL27A	36320448	36332276
TTC36	36415016	36419265
TMEM25	36419660	36422834
IFT46	36426765	36440961
ARCN1, partial	36472609	36474842
PHLDB1	36514721	36548865
TREH	36563224	36573844
DDX6	36622281	36644108
BCL9L	36743209	36754001
UPK2	36800601	36801832
CCDC84	36830039	36833606
TRAPPC4	36845455	36848702
SLC37A4	36850144	36854488
HYOU1	36891257	36900335
VPS11	36910526	36920462
HMBS	36924436	36931306
H2AFX	36932689	36933120
DPAGT1	36934403	36938585
C2CD2L	36943463	36952168
HINFP	36957540	36965547
ABCG4	37001430	37010495
NLRX1	37020377	37032521	NLRX1	29751274	29769514
PDZD3, partial	37034363	37037225
MCAM	37187344	37194301
MFRP	37220318	37228388
USP2	37237285	37241764
USP2, partial	37252154	37253388
THY1	37293460	37295184
DPAGT1, partial	37511507	37512141
TRIM29	38247389	38260738
TRIM29	38274904	38275789
POU2F3	38488798	38509109
TMEM136	38520009	38522451
ARHGEF12, partial	38554743	38687305
ARHGEF12	38698337	38704743
GRIK4, partial	39394175	39401161
TBCEL	39534295	39554220
SC5D	39847625	39851747
SORL1, partial	40241302	40304195	SORL1	32050411	32220026
UBASH3B	41895897	41922644
CRTAM	41978567	41998456
BSX	42134558	42136998
CLMP	42254653	42272953
GRAMD1B	42895401	42938710
SAAL1	43628687	43647260	SAAL1	34402569	34426197
MYOD1	44136999	44138581
OTOG	44241699	44311685
OTOG, partial	44346790	44348721
OTOG, partial	44367503	44370770
ABCC8	44492270	44525789
ABCC8	44538666	44542349
ABCC8, partial	44585187	44586768
NUCB2	44615925	44651383
SOX6	45382403	46163237	SOX6	35834420	36548505
INSC	47180743	47191954
INSC, partial	47224522	47231082
CALCA	47398910	47401461
CYP2R1, partial	47901993	47914155
PSMA1, partial	48319846	48329667
SPON1	48664439	48684353
FAR1, partial	49337418	49360187
PTH	49548673	49549139
ARNTL	49694288	49726974	ARNTL	39286453	39394465
PARVA, partial	50887452	50907943
GALNT18, partial	52002343	52013965
EIF4G2, partial	52588900	52632208
MRVI1, partial	52794385	52811540
LYVE1	52875212	52887883	LYVE1	42102179	42116470
RNF141, partial	52954184	52957662
RNF141, partial	52969061	52975526
ADM	53228892	53229803
SBF2	53924527	53938774
SWAP70	53965782	53982806
WEE1, partial	54194244	54212925
ZNF143, partial	54239700	54240818
ZNF143, partial	54258144	54259964
ZNF143, partial	54281474	54284223
ZNF143	54302491	54306613
IPO7	54336852	54372823
TMEM41B, partial	54500170	54510808
NRIP3	54839529	54844133
AKIP1	54901411	54914396
ST5	55081183	55122427	ST5	43700109	43870871
ST5, partial	55140460	55183653
STK33	55395841	55397288
LMO1	55612764	55617150
TUB	55716296	55736834
OLFML1	56618917	56660384
ZNF215, partial	57201197	57216532
MRPL17	58082475	58083590
TPP1	58160031	58165229
TAF10	58168547	58170067
ILK	58170379	58176409
APBB1, partial	58269211	58270688
SMPD1	58272845	58276849
TIMM10B	58307516	58308248
ARFIP2	58309393	58312937
TRIM3	58324123	58344316
HPX, partial	58356098	58357156
HPX, partial	58361894	58362658
PRKCDBP	58476914	58478290
CCKBR	58526230	58536115
FAM160A2	58572226	58585859	FAM160A2	46801457	46835418
TRIM5, partial	59504891	59511447
TRIM5, partial	59523905	59532165
TRIM5	59569579	59571477
TRIM5, partial	59585697	59586426
TRIM5	59586453	59593084
TRIM6	59641519	59642689
UBQLN3	59829447	59837500
HBE1	60271514	60273128
HBE1	60273766	60275098
HBE4	60283438	60284894
HBB, partial	60289235	60290075
HBB	60332521	60349225
HBB	60368682	60369834
TRIM68	61969970	61978523	TRIM68	50412919	50427041
TRIM21, partial	62271587	62284954
STIM1	62780056	62798179
STIM1, partial	62823549	62827052
PGAP2	63050653	63063011
RNF121, partial	63370122	63376810
RNF121, partial	63389967	63392353
NUMA1, partial	63414420	63424727
LRRC51	63493713	63499563
LAMTOR1	63500960	63507221
FOLR1	63571901	63575746
FOLR2	63603315	63611760
FOLR2	63641977	63644134
PDE2A, partial	63996452	64040062
STARD10	64238458	64242409
STARD10, partial	64260343	64261118
P2RY2	64854049	64860014	P2RY2	52709682	52730947
PLEKHB1, partial	65355600	65361761
RAB6A, partial	65415025	65423865
MRPL48, partial	65599537	65602203
PAAF1	65631757	65686253
DNAJB13	65699093	65726903
UCP2	65730438	65733196
UCP3	65771319	65777179
C2CD3	65823835	65830773
C2CD3, partial	65835146	65900414
C2CD3, partial	65953660	65964686
PPME1	65989337	66018227
PGM2L1, partial	66031883	66170607
LIPT2	66338701	66339723
POLD3	66442397	66473066
CHRDL2	66543802	66558408
XRRA1	66773140	66791595
XRRA1	66793691	66823096
NEU3	66916514	66938106
SLCO2B1, partial	67102885	67115651
ARRB1	67218610	67231993	ARRB1	54474588	54553277
RPS3	67386679	67396358
MOGAT2	67953543	67960251
MOGAT2	68014917	68027146
DGAT2	68121134	68125476
UVRAG, partial	68188705	68217193
WNT11	68581816	68591191
EMSY	68920486	69019576
LRRC32	69155007	69162099
CAPN5, partial	70177769	70189829	CAPN5	56472886	56530220
SLC5A12	71299236	71304119
LGR4	72172982	72185261
BDNF	72314317	72542808
KIF18A, partial	72840044	73015281	KIF18A	58720354	58806359
METTL15	73028122	73385279
KCNA4	75472399	75473787
ARL14EP	75880194	75883747
MPPED2	76183883	76270527	MPPED2	61161077	61371976
DNAJC24, partial	77455308	77461006
IMMP1L	77475771	77488284
ELP4	77527330	77527682
PAX6	77734270	77763329
RCN1	77984879	77994124
EIF3M	78460894	78477606
CCDC73, partial	78482975	78488314
PRRG4, partial	78762734	78770237
QSER1, partial	78805080	78850244
DEPDC7	78954919	78962728
TCP11L1, partial	78980808	79010196
CSTF3	79017194	79037846	CSTF3	63722253	63790006
HIPK3, partial	79293413	79308053
CD59, partial	79802488	79810008
FBXO3, partial	79852770	79854271
FBXO3, partial	79879309	79885954
LMO2, partial	79976520	79985030
CAPRIN1	80193637	80213065
NAT10	80221788	80222333
NAT10	80225404	80257081
ELF5, partial	80617576	80630033
EHF	80880219	80897921
APIP, partial	81132646	81148968
PDHX	81237361	81265505
PAMR1, partial	81835399	81844109
PAMR1, partial	81888668	81895219
LDLRAD3	82777373	82787872
COMMD9	82823819	82836181	COMMD9	66742642	66755667
PRR5L, partial	82983970	82986370
PRR5L	83032891	83045931
TRAF6, partial	83096425	83118012	TRAF6	66946430	66967574
API5, partial	92010252	92025985	API5	73423804	73452054
API5, partial	92027160	92028444
TTC17	92601159	92603090
TTC17, partial	92650854	92659267
TTC17	92683861	92687259
ALKBH3	93189757	93217768
ACCS	93415775	93419178
EXT2, partial	93446472	93476608
CD82	94081369	94085197
TSPAN18	94491104	94493878
TSPAN18, partial	94505145	94505961
TP53I11	94540661	94543605
CHST1, partial	95601180	95604135
SLC35C1	95768633	95773605	SLC35C1	75852198	75860292
CRY2, partial	95828580	95841642
MAPK8IP1	95866163	95878863
PEX16	95882785	95888658
PHF21A	95906144	95906404
PHF21A	95907855	95908431
CREB3L1	96337642	96361495
MDK	96449293	96450606
AMBRA1	96464513	96465788
AMBRA1	96616802	96622207
ATG13	96619972	96731902
ZNF408	96770098	96775032
CKAP5	96807419	96869361
LRP4	96930542	96962456
ARFGAP2	97537070	97539428
ARFGAP2	97542828	97546265
PACSIN3	97547317	97552311
DDB2, partial	97572385	97574369
DDB2	97587502	97591802
ACP2	97593261	97599796
NR1H3	97608621	97614742
SPI1	97681605	97682127
SLC39A13	97721190	97726813
PSMC3	97729988	97735514
RAPSN, partial	97740740	97741364
CELF1	97793139	97818898
PTPMT1, partial	97901326	97906200
NDUFS3	97911493	97916330
FAM180B	97917541	97919140
MTCH2, partial	97948258	97956630
NUP160	98081552	98101996	NUP160	77526745	77570322
NUP160	98148115	98148600
SSRP1	100464072	100477360
PRG3, partial	100551622	100559706
SLC43A3, partial	100600175	100600836
SLC43A3	100611723	100618796
SLC43A1	100711130	100714241
UBE2L6	100789162	100800635
CLP1	100917360	100919259
ZDHHC5	100933879	100936206
ZDHHC5	100940818	100945046
ZDHHC5	100953636	100958642
TMX2	100981355	100983964
CTNND1	101034774	101063061	CTNND1	80967281	81012627
LPXN, partial	102221510	102222989
GLYAT	102405003	102422634
GLYATL2	102542289	102545740
FAM111B, partial	102624791	102626964
OSBP	103106991	103131075
PATL1	103173600	103200199
TCN1, partial	103465229	103479336
OOSP1	103545345	103555420
MS4A7, partial	103699137	103706251
MS4A14	103711052	103730103
MS4A5	103740378	103752299
MS4A1, partial	103775794	103781874
MS4A13	103810070	103820069
NCAPD3	103993233	104017055	NCAPD3	83443176	83503606
THYN1	104038763	104041231
ACAD8	104056265	104066172
B3GAT1	104215207	104218441

## Sheet: 2
CEL Pseudochromosome 2, NCBI Accession No. CM008009.1 ~ BTA chromosome 29, NCBI Accession No. NC_037356.1
CEL predicted protein	CEL Position		BTA Gene	BTA Position
	Start	End		Start	End
TOLLIP	127534	137272	TOLLIP	50169952	50185623
TMEM80	644859	646149
TALDO1	698652	706131
PDDC1	708737	712905
SLC25A22	723946	726602
PIDD1	730485	735243	PIDD1	50560866	50567587
RPLP2	738819	740755
PNPLA2, partial	744405	747677
TSPAN4	771339	781192
CHID1	783548	802427
AP2A2, partial	850893	888920	AP2A2	50417486	50484929
CTSD	960935	961872
TNNT3	1117849	1166945	TNNT3	49579057	49594751
MRPL23, partial	1207224	1212049
IGF2	1362584	1365114
INS	1396114	1396882
TH	1398970	1410050
ASCL2	1509786	1514906
CD81	1665590	1668026
TSSC4	1679011	1680006
KCNQ1	1875662	1879172
KCNQ1, partial	1891805	1903587
SLC22A18, partial	2274085	2296843
CARS, partial	2385109	2393983
CARS, partial	2410867	2423683
CARS, partial	2442602	2443670
NADSYN1	2855247	2859445
NADSYN1	2872665	2898638
DHCR7	2903962	2926495
CTTN, partial	3776340	3800358	CTTN	47511232	47538244
PPFIA1	3829278	3844129
PPFIA1	3930792	3943961
FGF4	4566541	4567588
CCND1	4715903	4724948
MRGPRF	5394077	5395060
CPT1A, partial	5649416	5652825
CPT1A	5664349	5700236
PPP6R3	5835483	5969822
KMT5B	6279968	6330552	KMT5B	45665687	45719626
TCIRG1	6442468	6451574
NDUFS8	6456904	6460929
ALDH3B1	6463110	6484242
ALDH3B1, partial	6539799	6541235
NUDT8, partial	6560801	6563115
NDUFV1	6571304	6576858
GSTP1, partial	6594916	6604990
GSTP1	6638536	6640454
AIP	6677668	6684156
CABP4, partial	6705070	6708216
CORO1B	6716430	6720656
PTPRCAP	6722072	6723267
RPS6KB2	6723823	6729759
TBC1D10C	6750893	6756119
RAD9A	6761571	6766511
RHOD, partial	7042822	7055470
SYT12, partial	7071838	7080704
SYT12, partial	7091975	7098749
PC	7161822	7163033
PC	7163638	7166364
PC	7273261	7286628
LRFN4	7292591	7293943
RBM4B	7536924	7542903
RBM4, partial	7569578	7575504
RBM14	7583662	7586090
CCS	7607405	7620861
CTSF	7645452	7650298
ACTN3	7651036	7657108
ZDHHC24	7663552	7669934
MRPL11	7771709	7773215
SLC29A2	7848407	7855557
B4GAT1	7866998	7868469
RIN1	7877498	7882202
YIF1A	7937822	7938978
RAB1B	7947278	7953500
KLC2	7954947	7965637
PACS1	7989943	7997131
PACS1	7999648	8003602
SF3B2	8213664	8233283
GAL3ST3, partial	8240032	8245607
CST6	8293927	8295204
BANF1	8300950	8301694
EIF1AD	8304428	8305897
SART1, partial	8329178	8347578
DRAP1	8388248	8390154
FIBP	8427696	8431621
CTSW	8431997	8441778
EFEMP2	8446705	8452976
MUS81	8453897	8459089
CFL1	8463142	8476265
OVOL1, partial	8534564	8542555
RNASEH2C	8574245	8577661
MAP3K11	8665829	8674512
KCNK7	8695933	8698550
EHBP1L1	8699367	8716798
LTBP3	8750388	8766981
SCYL1	8767497	8778457
FRMD8	8917976	8940086
SLC25A45	8947658	8952273
CDC42EP2	8996966	8997598
POLA2	9028185	9052677
CAPN1, partial	9203670	9206003
CAPN1, partial	9224488	9225013
MRPL49	9320649	9323305
FAU	9323849	9325040
TM7SF2	9335760	9339589
VPS51	9340045	9352436
TMEM262	9355944	9356510
ZFPL1	9356854	9359984
CDCA5	9360739	9365604
NAALADL1, partial	9414876	9432115
SAC3D1	9432673	9435254
SNX15	9436478	9453431
ARL2, partial	9458006	9460947
BATF2, partial	9495621	9507868
GPHA2	9570210	9570873
PPP2R5B	9571715	9578840
EHD1, partial	9628444	9633807
EHD1	9655727	9656833
CDC42BPG	9664876	9683608
MEN1	9716712	9721708
MAP4K2	9722962	9726341
MAP4K2, partial	9756050	9757873
SF1	9787113	9798717
PYGM	9804858	9816503	PYGM	42985604	42997404
RASGRP2, partial	9820454	9832754
NRXN2, partial	9926441	9949505
RPS6KA4, partial	10241266	10256689
CCDC88B, partial	10267955	10268388
PRDX5	10301944	10304772
TRMT112	10305452	10306165
GPR137	10341123	10343736
BAD	10345791	10356438
PLCB3	10359487	10375280
FKBP2	10385154	10394608
VEGFB	10397164	10399822
NUDT22	10404636	10407306
TRPT1	10407705	10409124
FERMT3, partial	10410149	10427267
OTUB1	10697694	10704859
COX8A	10710847	10712301
MARK2	10780796	10781823
RTN3	10979688	10982675
ATL3	11065234	11090468
SLC22A10, partial	11282516	11290997
SLC22A10, partial	11337666	11349346
SLC22A9, partial	11375562	11388526
SLC22A10	11388560	11388919
SLC22A9	11437178	11438375
SLC22A8	11743416	11762228
SLC22A6	11772938	11780724
SLC22A6, partial	11811769	11831100
SLC3A2	11906633	11910870
SLC3A2	11910922	11919558
WDR74, partial	11965044	11970865
STX5	11972573	11999713
NXF1	12001825	12007804
TMEM223	12013012	12014074
TMEM179B	12014493	12016757
TAF6L	12016893	12026732
TTC9C	12089258	12097421
HNRNPUL2	12099167	12108267
BSCL2	12116131	12126319
UBXN1	12136241	12138594
UQCC3	12140721	12141189
LBHD1	12143271	12144357
METTL12	12144939	12145824
INTS5	12154208	12158655	INTS5	40982509	40987131
GANAB, partial	12162135	12173097
B3GAT3, partial	12178132	12181221
ROM1	12182275	12183748
TUT1, partial	12204299	12206020
TUT1, partial	12227031	12230528
EEF1G	12231614	12240861
ASRGL1	12424773	12436528
BEST1	12895954	12916891
FADS2	13025017	13030846
FADS2	13031390	13058729
FEN1	13434697	13436775
TMEM258	13438221	13441246
DAGLA	13495026	13521027
PPP1R32	13767372	13772423
SDHAF2	13795767	13804352
TMEM216	13805152	13837816
TMEM138	13855515	13859268
CYB561A3	13865295	13870915
TKFC	13874115	13884009
DDB1	13885823	13911384
VWCE, partial	13929510	13967154
PAG2, partial	14016500	14024414
PAG2, partial	14124730	14156834
PAG2	14224282	14231958
PAG2, partial	14331879	14339287
HRASLS5, partial	14678945	14679867
SLC22A9, partial	14708232	14721588
SLC22A9, partial	14731728	14753385
SLC22A9	14833490	14834684
PAG2, partial	15218999	15228932
PAG2, partial	15267674	15269636
PAG2	15870719	15884467
CD5	16060176	16080340
TMEM132A	16249075	16262290	TMEM132A	37261811	37275691
TMEM109	16264638	16266714
PRPF19, partial	16287180	16294828
CCDC86	16342403	16350019
MS4A18	16416146	16428680
MS4A8, partial	16463710	16464158
SNX19, partial	16613867	16623497
SNX19, partial	16658304	16660151
ADAMTS15	17020691	17033191
ADAMTS8	17077435	17094657
ST14, partial	17256610	17271512
PRDM10	17549873	17608664	PRDM10	36100991	36199780
TMEM45B, partial	17666368	17668989
OPCML	19616328	19619046
SPATA19	21234606	21238833
JAM3	21514145	21517564
ARHGAP32, partial	21880857	21882006
ARHGAP32, partial	21915615	21918341
ARHGAP32, partial	21956030	21979697	ARHGAP32	32327423	32532711
FLI1	22229914	22265806
ST3GAL4	25350374	25358924
TIRAP	25499168	25501787
FOXRED1, partial	25528741	25533607
SRPRA	25536207	25541395
FAM118B, partial	25541779	25548749
RPUSD4	25600231	25612706
CDON, partial	25832184	25859428	CDON	29320587	29419527
DDX25, partial	25968819	25980541
PUS3, partial	25982108	25983029
CHEK1	26244959	26270353
STT3A	26281728	26287662
EI24, partial	26318110	26327729
PKNOX2	26450681	26556124
TMEM218	26927050	26937073
SLC37A2	26957860	26975143
HEPACAM	27145269	27161311
ESAM	27333672	27347304	ESAM	28232745	28241470
VSIG2	27348923	27354104
NRGN	27355868	27362129
SPA17	27421970	27432891
SIAE	27434777	27480867
TBRG1	27484893	27495282
TMEM225, partial	28617524	28618808
TMEM225, partial	29043271	29043888
SAA4, partial	29515012	29515660
HPS5	29615775	29656997	HPS5	26355776	26399538
GTF2H1, partial	29665869	29674223
GTF2H1	29699720	29703812
LDHA	29727245	29737486
LDHC	29739724	29749129
TSG101, partial	29774656	29777864
TSG101, partial	29792049	29811730
UEVLD, partial	29821649	29854573
SPTY2D1	29901383	29921220
TMEM86A	29966137	29967230
PTPN5	29993277	30006539
ZDHHC13, partial	30307198	30473862
CSRP3	30383441	30393928
E2F8	30468104	30483951	E2F8	25699179	25717572
DBX1, partial	31762843	31767730
HTATIP2	32089226	32102162
FANCF	34950303	35529861
SLC17A6, partial	34950356	34990029	SLC17A6	22471039	22512128
PAK1, partial	39891767	39897241
CLNS1A, partial	40275865	40282392
AAMDC, partial	40526715	40528836
INTS4, partial	40561432	40607695	INTS4	18041194	18149447
NDUFC2	40724415	40731002
ALG8	40747677	40755671
NARS2, partial	41234941	41260446
NARS2	41371595	41385711	NARS2	17454113	17591624
PRCP	47395119	47399350
CCDC90B	47938169	47946800	CCDC90B	12384810	12423227
CREBZF	51401105	51402175
SYTL2	51442303	51451279
SYTL2	51455443	51456987
SYTL2	51472306	51483386	SYTL2	9741727	9862429
CCDC83, partial	51725116	51740016
PICALM, partial	51777690	51801330
PICALM, partial	51830085	51831645
FZD4	53115377	53127729	FZD4	8618154	8623002
TMEM135, partial	53127604	53570909
FOLH1B	56676608	56691525
TRIM77, partial	56846740	56855200
TRIM64	57006399	57014604	TRIM64	5247502	5255571
TRIM64	57108411	57113250
CHORDC1	57269009	57272014
FAT3, partial	61291938	61327181	FAT3	1991657	2638923
FAT3, partial	61341295	61373541
MTNR1B	61450394	61545378
SLC36A4	61736356	61976101
EI24, partial	62330055	62366486
TAF1D, partial	62547700	62613875
MED17	62651944	62677722
HEPHL1, partial	63016642	63041610	HEPHL1	679014	770614
HEPHL1, partial	63084333	63112911

## Sheet: 3
CEL Pseudochromosome 3, NCBI Accession No. CM008010.1 ~ BTA chromosome 5prox (1-70 Mb), NCBI Accession No. NC_037332.1
CEL predicted protein	CEL Position		BTA Gene	BTA Position
	Start	End		Start	End
LGR5, partial	754148	756161
LGR5	787080	791517	LGR5	1094495	1219729
TMEM19	928644	942462
RAB21, partial	1019436	1038055
ATXN7L3B	4506011	4506572	ATXN7L3B	4068535	4072271
GLIPR1	5556640	5896579
KRR1, partial	5752953	5755301
NAP1L1, partial	6437853	6449013
ZDHHC17	7368305	7368553
ZDHHC17, partial	7408280	7418036
ZDHHC17, partial	7437051	7443735
CSRP2	7501885	7512543	CSRP2	6281006	6301352
NAV3, partial	9449973	9465024	NAV3	7129199	7683733
SYT1	10462851	11149250	SYT1	8441271	9050206
PPP1R12A, partial	11721489	11724007
PTPRQ, partial	12757487	12759461
MYF6	13095995	13097230
MYF5	13104215	13105846	MYF5	10284434	10287669
MYF5	13106495	13107261
CCDC59	15374568	15380578	CCDC59	11902748	11909172
SLC6A15	18784722	18814136	SLC6A15	14498989	14556202
TSPAN19	18974193	18992234
LRRIQ1, partial	19020619	19028356
ALX1, partial	19344879	19351556
RASSF9	19345543	20078623
NTS	20142819	20153922
MGAT4C	20282218	20291776	MGAT4C	15662678	15959427
CEP290	22822774	22937885
KITLG, partial	23352820	23375954	KITLG	18251955	18311647
DUSP6, partial	24570671	24572301
DUSP6	24576988	24579763
POC1B, partial	24758863	24764021
LUM	26962867	26966888	LUM	20971292	20980825
DCN, partial	27018113	27031930
NUDT4	29842066	29855395	NUDT4	23191665	23208110
MRPL42	29979607	29989893
PLXNC1, partial	30867961	30872259
PLXNC1, partial	30947248	30979947
PLXNC1, partial	30997998	31006537
NR2C1	31878448	31883651
METAP2	32442065	32451636
USP44	32456611	32467972	USP44	25126563	25151506
GLYCAM1	32861794	32864360
PPP1R1A	32890749	32893994
PDE1B	32897250	32911138
NCKAP1L, partial	32929061	32975055
ITGA5	33057354	33077321
ZNF385A	33088085	33107966
COPZ1, partial	33130812	33142450
NFE2	33224357	33226720
CBX5	33255937	33265540
SMUG1	33320290	33322115
HOXC4	33472573	33473853
HOXC11	33571253	33572850
HOXC12	33593207	33594801
HOXC13	33604210	33618243
CALCOCO1	33888246	33899659
ATP5G2	33938275	33947026
ATF7	34059153	34090281
NPFF	34098514	34099320
TARBP2	34100201	34104852
MAP3K12	34114938	34120596
AMHR2	34184619	34190955
SP1	34191176	34261773
ESPL1	34376867	34398832
MFSD5	34406121	34408226
ITGB7, partial	34469494	34471947
ITGB7	34484867	34490197
IGFBP6	34568760	34572587
SPRYD3	34579037	34591754
EIF4B	34625869	34648043
KRT18	34721020	34721611
KRT8	34784421	34797149
KRT4	34912834	34919045
KRT73, partial	35112786	35124102
KRT72	35135548	35149416
KRT74	35163534	35171041
KRT71	35180066	35187743
KRT5	35235485	35241140
KRT6A, partial	35259697	35262482
KRT75	35506996	35538016	KRT75	27456263	27466497
KRT81	35640561	35650978
KRT81	35674790	35680046
KRT81, partial	35701722	35706475
KRT7	35708342	35722071
KRT80	35777283	35788977
ATG101	35875340	35877597
NR4A1	35893322	35919252
GRASP	35952262	35958290
ACVRL1	36030219	36038092
SCN8A	36152802	36210562
SCN8A, partial	36211010	36298540
GALNT6, partial	36644484	36647603
GALNT6	36669343	36705647
CELA1, partial	36706330	36711936
BIN2	36735663	36770330
SMAGP	36802595	36803518
DAZAP2	36803580	36822734
TFCP2, partial	36926333	36943858
CSRNP2	36951720	36965136
LETMD1	36969134	36975947
SLC11A2	37149088	37154589
METTL7A	37339153	37348661
ATF1	37509250	37517861
DIP2B	37592283	37666025
LARP4, partial	37896383	37909830
LIMA1, partial	38388501	38409354
CERS5, partial	38429899	38441354
COX14	38455144	38458356
GPD1	38461716	38466733
SMARCD1	38471415	38480840
ASIC1	38484843	38491796
ASIC1	38500918	38506869
AQP5	38588936	38592249
AQP2	38609607	38613755
FAIM2	38670206	38680926
BCDIN3D, partial	38764099	38768388
NCKAP5L	38826993	38832465	NCKAP5L	30062422	30093879
TMBIM6	38879892	38896783
FMNL3	38979468	38998006
MCRS1	39080681	39087749
SPATS2, partial	39159421	39172105
DNAJC22	39349270	39351359
TROAP, partial	39361227	39373496
PRPH	39405328	39409811
RHEBL1, partial	39661562	39663544
PRKAG1	39722693	39731080
WNT1	39749502	39751665
FKBP11	39794437	39798090
CCDC65	39798800	39806973
RND1	39837648	39843708
DDX23	39850514	39864994
ADCY6	39921088	39926582
CCNT1	39996730	39996966
CCNT1, partial	40022847	40023292
KANSL2, partial	40049613	40067331
LALBA	40134674	40136387
ASB8	41284600	41291790
PFKM	41294472	41315393	PFKM	32145678	32189038
SENP1, partial	41360173	41418602
COL2A1	41505361	41506683
TMEM106C	41517489	41521699
VDR	41621881	41651127
HDAC7	41693776	41711471
SLC48A1	41718424	41719311
RAPGEF3, partial	41755213	41759336
ENDOU, partial	41903262	41912016
PCED1B	42077070	42430253
SLC38A4, partial	43001611	43004800
SLC38A2	43470571	43480814
SCAF11	44087440	44097100	SCAF11	34210356	34304810
DBX2, partial	45419014	45426973
NELL2, partial	45738078	45745127
TWF1	47026515	47037845
IRAK4	47085186	47094739	IRAK4	36680671	36708802
PUS7L, partial	47123396	47140209
PRICKLE1	48819636	48833719
ZCRB1, partial	49147529	49148052
GXYLT1	49385351	49399281
PDZRN4, partial	50291800	50322782	PDZRN4	39200826	39632049
CNTN1, partial	51116157	51129202
LRRK2, partial	51846359	51918725
ABCD2, partial	53271475	53294139
KIF21A, partial	53671191	53677990
KIF21A	53757996	53776568	KIF21A	41732670	41918815
PTPRR, partial	55122157	55125292
PTPRB	55275924	55324327
CNOT2, partial	55545736	55560430
RAB3IP, partial	56182532	56194996
CCT2	56429992	56449919	CCT2	43869186	43884991
LYZ	56767270	56771119
LYZ3, partial	57002654	57004537
LYZ3, partial	57018725	57020286
CPSF6, partial	57138328	57151087
MDM2	57764227	57785735
SLC35E3	57841460	57856364
RAP1B	57983157	57991211
IL22	58424823	58429729
IL26, partial	58456273	58456893
IFNG	58538401	58542552
CAND1, partial	59679386	59694230	CAND1	46485390	46529168
CAND1, partial	59705700	59721663
HELB	61085423	61102416
IRAK3	61166736	61171266
LEMD3	62374756	62516439	LEMD3	48540829	48614439
GNS	63089539	63139138
RASSF3	63154973	63169812
TBK1, partial	63362141	63412177
XPOT, partial	63427157	63457612
SRGAP1	63720362	63731927
SRGAP1, partial	63819892	63820677
TMEM5, partial	64214594	64216603
AVPR1A	64800625	64803484
USP15, partial	65934372	65957946	USP15	51147112	51275790
SLC16A7	69173245	69182282	SLC16A7	53697129	5389295
LRIG3	69942342	69962950
CTDSP2	71452445	71458858
AVIL	71478884	71494806
TSFM	71499757	71507628
METTL21B	71509351	71515312
METTL1	71515925	71519053
CYP27B1	71520588	71524862
TSPAN31	71566167	71568342
OS9, partial	71602697	71607123
OS9, partial	71651447	71653404
B4GALNT1	71724362	71729746
SLC26A10, partial	71736736	71741787
ARHGEF25	71743972	71749043
DTX3, partial	71751764	71754394
PIP4K2C	71759158	71769133
KIF5A	71775566	71790223
DCTN2	71803900	71817137
DDIT3	71830548	71831142
MARS	71831368	71850110
GLI1	71863062	71869978
INHBE	71875764	71877060
INHBC	71881539	71891831
R3HDM2	72035825	72080574
STAC3	72084153	72089034
NDUFA4L2	72095735	72097282
SHMT2	72098494	72103201
STAT6	72218252	72227854	STAT6	56325240	56340447
NAB2	72229755	72234819
NEMP1	72244155	72259402
MYO1A	72268994	72294820
TAC3, partial	72300750	72304378
RDH16	72340699	72353289
HSD17B6	72357196	72357767
RDH16	72362366	72367174
HSD17B6, partial	72368947	72371884
RDH16	72393902	72398280
SDR9C7	72398700	72418334
RDH16, partial	72517305	72528362
HSD17B6, partial	72587273	72598899
NACA, partial	72643384	72667142
PTGES3, partial	72704873	72711518
ATP5B	72719169	72724379
BAZ2A, partial	72731239	72758145
RBMS2	72766331	72786131
GLS2	72846918	72858768
SPRYD4	72860327	72861417
MIP	72882281	72886908
TIMELESS	72902866	72906263
APOF, partial	72932273	72936044
STAT2	72938228	72940367
IL23A, partial	72951942	72952323
PAN2, partial	72981277	73000818
CS, partial	73044332	73054222
COQ10A	73060151	73061952
RNF41	73136927	73149107
SMARCC2, partial	73160966	73177479
ESYT1	73206127	73210947
ZC3H10, partial	73216302	73220044
ERBB3	73240936	73260212
IKZF4	73324552	73342460
SUOX	73355266	73357597
RAB5B	73360531	73385841
CDK2	73400043	73410845
PMEL, partial	73411105	73423988
DGKA	73424419	73441135
PYM1, partial	73470948	73472090
MMP19	73504985	73510083
DNAJC14	73517379	73522583
ORMDL2	73524208	73525400
CD63	73628265	73630720
RDH5	73632421	73635394
ITGA7	73651693	73679545
STAT2, partial	73724325	73809225
NTN4	74782823	75530059	NTN4	60031675	60161816
AMDHD1, partial	75687691	75711069
HAL	75728686	75751559
LTA4H	75780466	75808750
ELK3	76098448	76108233
NEDD1	76979569	77004127
TMPO	78416998	78448066	TMPO	62686655	62716051
SLC25A3	78514017	78514878
APAF1, partial	78566755	78657816
ANKS1B	79942556	79970313
UHRF1BP1L, partial	80243259	80249003
UHRF1BP1L, partial	80265121	80310912	UHRF1BP1L	64072609	64165308
ACTR6, partial	80356979	80376299
SCYL2, partial	80468928	80502476
SLC5A8, partial	81556173	81563572
ARL1	81820271	81832841
SPIC	81898485	81909373
MYBPC1, partial	82064973	82085138
MYBPC1, partial	82085152	82091977
MYBPC1, partial	82106076	82120442
CHPT1	82151101	82170202
SYCP3	82172699	82178260
GNPTAB	82203287	82231797	GNPTAB	65572215	65656028
GNPTAB	82238294	82256289
NUP37, partial	82703339	82718119
PMCH	82793173	82794390
IGF1, partial	83054931	83056828
PAH, partial	83560614	83565048
STAB2, partial	84743160	84771615
STAB2, partial	84780744	84781925
HSP90B1, partial	85033011	85036158
TDG, partial	85075896	85081266
GLT8D2	85092674	85105405
HCFC2	85195407	85225979	HCFC2	67711441	67756582
ALDH1L2, partial	86283969	86346167	ALDH1L2	68542281	68603070
NUAK1, partial	87426711	87430823	NUAK1	69476203	69552137
TCP11L2	87691736	87719297	TCP11L2	69672876	69713616
POLR3B	87894341	87904151	POLR3B	69721989	69837860
RFX4, partial	88098425	88130832	RFX4	69878655	70051146
TMEM263	88372497	88375761	TMEM263	70229348	70248961
CRY1	88392073	88396315
CRY1	88396879	88399093	CRY1	70260216	70356120

## Sheet: 4
CEL Pseudochromosome 4, NCBI Accession No. CM008011.1 ~ BTA chromosome 18, NCBI Accession No. NC_037345.1
CEL predicted protein	CEL Position		BTA Gene	BTA Position
	Start	End		Start	End
UQCRFS1	561618	566249
VAC14	1099033	1104916
IL34, partial	1239005	1241864
COG4	1287119	1385800
SF3B3	1345645	1345854
FUK	1387126	1399214	FUK	1643524	1660549
ST3GAL2	1486947	1487718
DDX19A	1523129	1542967
DDX19B	1551834	1558978
AARS	1581128	1611260
AARS	1611900	1621371
PDPR	1721127	1774015
WDR59, partial	1785777	1789908
RPS19, partial	1917624	1918001
WDR59, partial	2245933	2337945
CTRB1	2681366	2689696
BCAR1, partial	2696368	2704898
CFDP1, partial	2875115	2882419
CFDP2	2895160	2916613
CFDP1	2939561	2969794
TMEM170A	2990966	3002882
TMEM231, partial	3056313	3061246
TMEM231	3095733	3096459
TERF2IP	3121531	3121896
KARS	3165084	3178694
TERF2IP	3178933	3193066
CNTNAP4, partial	4033568	4039066
CNTNAP4	4082780	4088075	CNTNAP4	3420488	3706087
CNTNAP4, partial	4143207	4146607
CNTNAP4	4150998	4176972
MON1B	5098919	5107426
ADAMTS18	5240507	5258954
ADAMTS18	5292460	5332028
ADAMTS18	5423288	5425285
NUDT7	5840984	5849384
VAT1L	5934277	5967217
CLEC3A	6224541	6227412
WWOX	6612244	6631376
CDYL2	9202231	9256706	CDYL2	7389325	7553534
CDYL2	9292879	9296498
CMC2	9591372	9598282
CENPN, partial	9611461	9619504
ATMIN, partial	9647807	9651630
BCO1	9845471	9856264
GAN, partial	9939156	9981061
SDR42E1	10706429	10708447
OSGIN1, partial	12876262	12886033
DNAAF1, partial	12921684	12923587
SLC38A8, partial	12965472	12976162
MBTPS1, partial	13040041	13073861
HSDL1	13088654	13093715
DNAAF1	13098307	13120679
COTL1	13504697	13549619
KLHL36	13593067	13601956	KLHL36	10837381	10853535
USP10	13669713	13704617
CRISPLD2	13780939	13817934
FAM92B	13980073	13996752
EMC8	14623033	14634017
COX4I1, partial	14635683	14640772
IRF8, partial	14780647	14782260
MTHFSD	15499161	15520769
FOXC2	15530879	15538590
ZCCHC14	16244055	16271592	ZCCHC14	12988194	13036313
SLC7A5, partial	16676885	16691509
CA5A	16728071	16749805
BANP	16800662	16807050
CYBA	17484439	17491085
MVD	17492396	17498462
SNAI3, partial	17512264	17514620
RNF166	17522986	17529899
CTU2	17530139	17542299
APRT	17618856	17620928
GALNS	17622167	17637170
TRAPPC2L	17637487	17640939
ACSF3, partial	17872922	17882452
SLC22A31	17986599	17991431
RPL13	18309998	18311939
DPEP1	18358844	18364637
CHMP1A	18377770	18393409
CDK10, partial	18406396	18410907
SPATA2L	18411866	18414841
FANCA	18450451	18451190
FANCA, partial	18474492	18503038	FANCA	14605683	14644994
SPIRE2	18525632	18545026
TUBB3	18581089	18593200
DEF8	18602929	18611080
DBNDD1	18656246	18662937
GAS8	18666805	18682288
SHCBP1	18782280	18820659
VPS35	18929774	18946651
VPS35, partial	18947364	18948867
ORC6	18962625	18970474
GPT2	19369939	19423337
DNAJA2	19474557	19484301
LONP2	21062705	21083089
LONP2, partial	21102035	21111270
LONP2	21162726	21167144
SIAH1	21178467	21181857
N4BP1, partial	21430776	21447000	N4BP1	16967300	17021360
CNEP1R1	23445469	23453198
HEATR3	23488614	23522194
ADCY7	23743038	23744911
ADCY7	23745676	23789162
BRD7, partial	23785564	23835152
SNX20	24274733	24278737
CYLD, partial	24367581	24375483
CYLD	24454275	24458996
SALL1	24921402	24926483	SALL1	19545659	19561476
CHD9, partial	27690913	27715527
CHD9	27715865	27726370
CHD9	27743173	27744804
CHD9	27754413	27768502
RBL2	27801655	27843542	RBL2	21801909	21850746
AKTIP	27845577	27851377
MMP2	30299896	30322407
SLC6A2	30468572	30515918
MT1A	30621748	30623347
MT1E	30632703	30641174
MT3	30663242	30664480
BBS2	30733075	30761729	BBS2	24122240	24148237
OGFOD1, partial	30769048	30779764
OGFOD1, partial	30808719	30823615
NUDT21, partial	30824006	30835481
GNAO1	30891093	30894432
CES5A	31355175	31381018
NUP93, partial	31629313	31647789
SLC12A3	31663440	31687049
HERPUD1, partial	31736041	31748397
CPNE2	31958123	31989528
RSPRY1	32050878	32064064
ARL2BP	32067599	32067799
ARL2BP	32067851	32071655
PLLP	32077711	32081770
CIAPIN1	32314728	32321960
COQ9	32331600	32348440
POLR2C	32351244	32358627
DOK4	32363941	32369737
CCDC102A	32395483	32414613
ADGRG5, partial	32459735	32463922
ADGRG1, partial	32573574	32586480
DRC7	32649001	32676838
KATNB1	32680092	32696200
CNGB1, partial	32770732	32819530
CNGB1, partial	32831025	32862720	CNGB1	25813830	25882542
CNGB1, partial	32884768	32895411
TEPP	32901863	32907982
USB1	32925805	32938399
MMP15	32964969	32972601
CSNK2A2	33034798	33066855
CCDC113	33120535	33159196
PRSS54	33159663	33167872
GINS3	33299658	33304016
SETD6	33422609	33426042
CNOT1	33435024	33500180
SLC38A7, partial	33600814	33607120
GOT2	33615517	33627411
CDH8, partial	37601258	37609740	CDH8	29352641	29761918
RPL13A	40372115	40372465
CDH11	41161554	41190901	CDH11	32682884	32837045
FTL, partial	42488166	42488741
CDH5	42870288	42899821
CMTM2	43075502	43076728
CMTM3, partial	43128447	43132275
DYNC1LI2	43237565	43255598
NAE1	43309413	43332534
CA7	43341206	43349612
CDH16, partial	43419398	43433805
RRAD	43436798	43439378
FAM96B, partial	43451574	43452671
CES4A	43508100	43522106
TRADD	43626814	43628877
FBXL8	43633657	43635378
HSF4, partial	43636325	43640708
NOL3, partial	43648813	43649425
KIAA0895L	43651293	43655051
EXOC3L1	43658469	43659525
EXOC3L1	43659828	43665001
E2F4	43666976	43677063
ELMO3	43678260	43682503
TMEM208	43698927	43700870
FHOD1, partial	43701366	43705175
FHOD1	43706427	43710452
FHOD1	43716730	43717234
SLC9A5	43718895	43736794
KCTD19, partial	43754944	43765852
LRRC36	43846706	43861713
TPPP3	43866234	43866996
HSD11B2	43912318	43917393
ATP6V0D1	43918835	43934060
AGRP	43962426	43963175
PARD6A	44119430	44121087
ENKD1	44121614	44124585
GFOD2	44130503	44150545
RANBP10	44197935	44217089
RANBP10, partial	44254587	44255718
CENPT	44267211	44273075
PSMB10	44455993	44458400
SLC12A4	44463866	44472536	SLC12A4	35425222	35447046
SLC12A4, partial	44488697	44502099
DUS2	44539013	44573602
NFATC3, partial	44629636	44660611
PLA2G15	44699542	44715550
SLC7A6OS	44887449	44892912
PRMT7, partial	44896505	44911440
PRMT7, partial	44924434	44940653
CDH3	45291020	45296617
CDH1	45412924	45432601
HAS3	45684441	45689795
CHTF8	45695038	45696060
UTP4	45705026	45729766
SNTB2, partial	45792963	45810580
COG8	45834863	45843437
NIP7	45843718	45845383
TMED6	45846998	45852444
TERF2	45855680	45865146
TERF2, partial	45877484	45878558
CYB5B	45911139	45920021
NQO1	46178866	46183488
NOB1	46208341	46217778
WWP2, partial	46238009	46249834
WWP2	46409285	46434340
PSMD7, partial	46446912	46455031
DHX38	48842356	48856304	DHX38	39009915	39027609
DHODH, partial	48917040	48941977
ZNF821	49127751	49129281
ATXN1L, partial	49137350	49148203
AP1G1, partial	49247759	49253713
AP1G1	49289054	49297291
PHLPP2, partial	49311785	49361021
MARVELD3	49360943	49386306
TAT	49386624	49450094
ZNF19, partial	49573140	49578049
CALB2, partial	49681963	49704996
POP4	50379588	50388393
CCNE1, partial	50614864	50620586
URI1	50806333	50813927	URI1	40542851	40608332
ZNF507	53791101	53807511	ZNF507	42860287	42903277
ANKRD27, partial	54119739	54137556
RGS9BP	54156980	54157842
NUDT19, partial	54170240	54181594
SLC7A9	54344605	54352761
FAAP24	54485578	54488448
RHPN2, partial	54512106	54526789
GPATCH1	54621951	54686373
CEBPA	54920973	54925502
CEBPA	54931943	54960873
CEBPG, partial	55053196	55063997
CHST8, partial	55506530	55508240
KCTD15	55567841	55577805
LSM14A, partial	56178526	56199951
KIAA0355	56287272	56349079	KIAA0355	44691394	44776252
KIAA0355, partial	56349848	56359771
GPI, partial	56377706	56387146
GPI, partial	56416346	56424502	GPI	44784251	44812527
UBA2, partial	56471956	56498213
WTIP, partial	56530437	56535888	WTIP	44881373	44907012
ATP5SL	57292151	57295391	ATP5SL	50566976	50572882
B3GNT8, partial	57300768	57302485
BCKDHA	57303310	57332620	BCKDHA	50541524	50560679
B9D2	57379940	57386488
TGFB1	57388243	57415812
CCDC97	57420633	57431183
HNRNPUL1	57444052	57475436
HNRNPUL1	57475563	57475958
CYP2S1	57540501	57558587	CYP2S1	50379592	50393568
EGLN2	58077060	58084342
MIA	58097542	58098847
SNRPA	58101586	58111377
ITPKC	58120865	58127229
ITPKC, partial	58128977	58131885
SHKBP1	58268031	58280471
SPTBN4	58281759	58293296
SPTBN4	58294894	58329084	SPTBN4	49799503	49880031
SPTBN4	58348301	58353996
SPTBN4, partial	58369967	58373858
SPTBN4, partial	58388031	58390847
BLVRB	58432577	58438484
PLD3	58516988	58526354
PSMC4	58908663	58919300
FBL	59039022	59044451
DYRK1B	59045662	59067774
DLL3	59257706	59284094
TIMM50	59289466	59296486
SUPT5H, partial	59299223	59325439	SUPT5H	49132429	49159094
MED29	59365994	59369219
PAF1	59369773	59374317
GMFG	59419836	59425810
PAK4	59547102	59550215
ACP7, partial	59588925	59599154
SARS2	59744187	59748157
SARS2	59754048	59754749
CCER2, partial	59765691	59775793
SIRT2	59788909	59807984
LGALS4	59887706	59896489
ACTN4	59992449	60025425	ACTN4	48236668	48365358
ACTN4, partial	60044977	60056366
EIF3K	60140094	60142126
EIF3K	60149113	60153842
MAP4K1	60155201	60183146
RYR1	60192955	60205785	RYR1	48236668	48365358
RYR1	60212415	60233734
RYR1	60236562	60241190
RYR1	60243176	60249191
RYR1	60255242	60277964
RASGRP4	60353433	60366116
PSMD8, partial	60397286	60403347
SPINT2	60534347	60573846
ZNF527	61479563	61503643	ZNF527	47379983	47393142
ZNF383	61596181	61598112
ZNF566, partial	61934877	61935403
ZNF567, partial	62159852	62160247
ZNF565, partial	62228514	62229554
COX7A1	62305485	62307112
CAPNS1	62308256	62312097
TBCB	62339600	62347910
POLR2I	62348596	62349772
CLIP3	62448922	62460213
LRFN3	62522432	62527370
TYROBP	62557406	62560072
HCST	62560489	62561754
APLP1	62573736	62582908
NPHS1	62598825	62633531	NPHS1	46533456	46552686
PRODH2	62649658	62665253
HSPB6	62719990	62721694
LIN37	62722703	62724006
PSENEN	62729077	62729984
U2AF1L4	62730497	62732500
IGFLR1	62733468	62735358
UPK1A	62795857	62806362
ETV2	62831216	62833448
RBM42	62847061	62848430
HAUS5	62865878	62872595
ATP4A	63081939	63093932	ATP4A	46209080	46222026
TMEM147	63096941	63097866
GAPDHS	63098882	63114156
SBSN, partial	63119190	63124077
DMKN, partial	63148569	63157164
KRTDAP	63168284	63171634
FFAR3	63276466	63281337
HAMP	63349915	63351158
USF2	63354471	63363762
LSR	63364897	63372163
FXYD5	63447627	63458794
FXYD1	63459594	63473072
LGI4	63478229	63485982
HPN	63562206	63574351
GRAMD1A	63621280	63644882	GRAMD1A	45743672	45767893
ZNF599	63924142	63927859	ZNF599	45527756	45556214
ZNF181, partial	63955743	63956222	ZNF181	45515333	45526131
LIPE, partial	64074240	64101413	LIPE	50886651	50907201
CNFN	64111486	64112882
PRR19	64176764	64177941
PAFAH1B3	64181342	64183681
ERF	64244074	64254259	ERF	51021436	51028109
GSK3A, partial	64259323	64267127
ZNF526, partial	64278387	64281240
ZNF574, partial	64423658	64426434	ZNF574	51171394	51176868
RABAC1	64578963	64581884
CD79A	64692374	64695680
RPS19	64704998	64714631
DMRTC2	64721571	64723925
LYPD4	64731448	64741216
CD177, partial	64898556	64908837
TEX101	64920963	64923222
LYPD3	65058523	65062384
PHLDB3	65068120	65100771
ETHE1, partial	65107532	65126705
IRGQ, partial	65278668	65281369	IRGQ	51811818	51819622
ZNF576	65282847	65284971
ZNF428	65305985	65314824
PLAUR	65345836	65367572
IRGC	65453028	65472410
SMG9	65474845	65496728
KCNN4	65511176	65523732
ZNF226, partial	65654857	65666462
ZNF180, partial	65860973	65862740
CEACAM19, partial	66111819	66118054
BCL3	66200895	66207460
CBLC	66225911	66241082
BCAM	66249628	66264911
TOMM40, partial	66331274	66342280
APOE	66351513	66352817
APOC2, partial	66376557	66377378
CLPTM1, partial	66397150	66408031
CKM	66423792	66425126
CLPTM1	66436173	66437470
CLASRP	66496329	66523137
ZNF296	66528991	66539161
GEMIN7	66542229	66548436
PPP1R37	66591156	66597559
NKPD1	66602913	66609866
TRAPPC6A	66613271	66622699
MARK4	66735567	66762229
CKM	66768536	66772538
KLC3	66792654	66797517
ERCC2	66797778	66812435	ERCC2	52982419	52998614
CD3EAP	66846568	66848901
ERCC1, partial	66849080	66863254
FOSB	66905880	66910064
RTN2	66927380	66934752
PPM1N	66936709	66940691
VASP	66944641	66956468
OPA3	66958567	66970878
QPCTL, partial	67112078	67117485
SIX5	67172939	67176452
SYMPK	67231404	67263689
NOVA2	67339532	67370109
PGLYRP1	67415493	67419531
HIF3A	67474123	67512487
PTGIR	67724282	67726482
FKRP	67876402	67877890
SLC1A5	67885857	67896187
NPAS1	68188354	68204044
TMEM160	68204348	68205330
ZC3H4	68239365	68264830
SAE1	68317101	68325427
CCDC9, partial	68427561	68428094
CCDC9	68428777	68438975
DHX34	68518908	68531554
DHX34	68544214	68554517
DHX34	68555419	68563346
KPTN	68680149	68689844
EHD2, partial	68979240	68980252
EHD2	68981976	68985439
GLTSCR2	68991442	69028236
CRX	69064034	69067226
SULT2A1, partial	69086521	69106027
SULT2A1	69186049	69190761
ELSPBP1, partial	69270202	69281966
ZNF582	69389195	69392554
TMEM143	69610818	69628649
SYNGR4, partial	69629465	69639643
GRWD1	69702996	69708292
KCNJ14, partial	69718799	69722006
CYTH2, partial	69732877	69743785
SULT2B1	69827991	69871836
RPL18, partial	69882782	69883822
DBP	69892700	69903159
CA11	69904259	69910039
FUT2	69946207	69949734
FUT2	69985682	69986844
MAMSTR	70002281	70006650	MAMSTR	55352451	55358248
FUT1	70033355	70035933
BCAT2	70076992	70095165
HSD17B14	70097303	70106153
PLEKHA4, partial	70144353	70145124
PLEKHA4	70159652	70179160
TULP2, partial	70189429	70204868
NUCB1	70207322	70223096
DHDH	70231483	70263785
BAX	70265315	70268680
GYS1	70280939	70295638
RUVBL2	70296411	70312294
LHB	70301499	70321032
SNRNP70, partial	70342781	70355910
LIN7B, partial	70364319	70366987
HRC	70390387	70394005
CD37	70613167	70618200
TEAD2, partial	70620073	70625113
DKKL1	70635793	70639232
CCDC155	70662630	70684177
PTH2	70688175	70688971
SLC17A7	70695543	70703726
PIH1D1	70708566	70713483
ALDH16A1	70714900	70728700
FLT3LG, partial	70735055	70742173
RPL13A, partial	70746944	70748739
FCGRT, partial	70776443	70785992
RCN3	70787356	70790785
NOSIP	70803343	70807906
IRF3, partial	70898004	70901059
BCL2L12	70903094	70908881
FUZ	71016786	71021844
MED25	71028887	71048303
PTOV1	71062375	71068375
AKT1S1, partial	71075904	71078971
TBC1D17	71083821	71093810
ATF5, partial	71152244	71155698
SIGLEC10, partial	71173705	71177595
IZUMO2	71278172	71285170
NR1H2	71516933	71526012
POLD1	71535243	71552396
SPIB	71553284	71558484
FAM71E1	71603588	71608327
SYT3	71746958	71758688
CLEC11A	71865165	71867003
ACPT	71904360	71935466
KLK15, partial	71980887	71982703
KLK4, partial	72003797	72007442
KLK5	72037364	72042772
KLK6, partial	72056971	72066143
KLK7	72084912	72103412
KLK9	72105758	72109108
KLK12	72113301	72132240
CLDND2	72711248	72712498
NKG7	72715229	72716019
LIM2, partial	72721768	72728712
SIGLEC10, partial	72750930	72756627
ZNF613	73126359	73128806
ZNF350, partial	73219101	73223740
PPP2R1A, partial	73989824	73999563	PPP2R1A	58087796	58110746
PPP2R1A, partial	74010755	74011722
ZNF677	74315531	74319184
ZNF677, partial	75044322	75066540
ZNF677	75255561	75270256
ZNF677, partial	75307381	75316063
NLRP12, partial	75699911	75723789
PRKCG	76247541	76281916
EPN1	76779646	76787204
CCDC106	76818482	76821168
ISOC2	77094941	77105725
UBE2S	77130421	77131914
COX6B2, partial	77176134	77176629
TMEM150B, partial	77243896	77246861
TMEM86B	77505550	77506146
TNNI3, partial	77558909	77561209
TNNT1, partial	77572794	77573612
EPS8L1, partial	77619645	77621351
EPS8L1, partial	77634272	77647870
FCAR, partial	77721126	77730674
NCR1	77754383	77757997
TTYH1	77935928	77960636	TTYH1	62862288	62878345
TSEN34, partial	78045901	78047768
TMC4, partial	78066813	78085495
LENG1, partial	78089414	78090457
PRPF31	78107798	78111874
NLRP5	78227906	78265821
ZNF667, partial	78467284	78468963
ZNF583, partial	78492342	78505879
ZNF582, partial	78527821	78528312
ZNF527, partial	78552134	78552711
ZNF470, partial	78594653	78646194
ZIM2, partial	78775362	78777502
AURKC	79411043	79414689	AURKC	64450739	64458059
ZNF419, partial	79703203	79708824
ZNF135, partial	80718764	80734077
ZNF274	80803393	80804352
ZNF274, partial	80820080	80825645
ZNF8	80858731	80868698
A1BG	80909298	80912974
SLC27A5	81017264	81025287
TRIM28, partial	81082689	81088370
CHMP2A	81089187	81091112	CHMP2A	65775981	65778680
MZF1, partial	81107628	81109861

## Sheet: 5
CEL Pseudochromosome 5, NCBI Accession No. CM008012.1 (1-94.9 Mb) ~ BTA chromosome 17, NCBI Accession No. NC_037344.1
CEL Pseudochromosome 5, NCBI Accession No. CM008012.1 (95.8-117 Mb) ~ BTA chromosome 19, NCBI Accession No. NC_037346.1
CEL predicted protein	CEL Position		BTA Gene	BTA Position
	Start	End		Start	End
PRODH	24162	33474
RANBP1	190533	191450	RANBP1	72993520	73000402
DGCR8	200565	212435
TANGO2	221171	231516
ARVCF	269799	270812
COMT	273014	286017
COMT	286989	287330
TXNRD2, partial	304082	310315
TXNRD2	336294	338996
GNB1L	380872	392648
CLDN5	544812	545468
CDC45	569552	577838
UFD1L	579060	593998
SLC25A1	714384	723499
DGCR14	753295	758428
DGCR2, partial	808016	815560
DGCR2	816205	836954
ZNF74, partial	882856	884361
KLHL22	963970	977779
MED15	1035727	1040459
MED15	1073589	1079896	MED15	72430956	72476127
SMPD4, partial	1098292	1108874
LZTR1	1182547	1185265
AIFM3, partial	1211357	1230092
SNAP29	1273235	1281888
SERPIND1	1314655	1318537
HIC2	1385208	1400378
YDJC	1489634	1491274
SDF2L1	1506025	1506401
YPEL1, partial	1561181	1563193
MAPK1	1601186	1616386
TOP3B	1724487	1725717
SLC5A1	1795868	1828445
SPECC1L, partial	2101377	2114402
UPB1	2261211	2288197
GUCD1	2292796	2296700
GGT5	2396288	2399795
SUSD2	2416263	2432611
DDT	2580827	2583525
GSTT1	2584294	2587808
GSTT1, partial	2588172	2596153
SLC2A11	2684778	2685600
DERL3	2730524	2732492
VPREB3	2798058	2807919
GSTT1, partial	2912844	2913305
SLC5A1, partial	2938510	2961559
SLC5A4, partial	3002118	3050501
SLC5A1	3085602	3114604
PISD	3436237	3451223
DRG1	3636841	3653826
PATZ1	3688174	3702822
PIK3IP1, partial	3727431	3731140
LIMK2	3752706	3773572
RNF185	3813561	3829586
PLA2G3	3867977	3872651
INPP5J	3873957	3883697	INPP5J	69970354	69982622
SMTN	3898013	3919750
MORC2	4040524	4076737
OSBP2	4127877	4130383
SLC35E4	4336558	4342379
TCN2	4351417	4367805
PES1, partial	4385150	4397385
GAL3ST1	4416142	4416819
SEC14L4	4443188	4455210
SEC14L2	4490959	4514802
CCDC157	4545814	4558213
SF3A1	4561833	4579841
TBC1D10A	4610554	4621182
GATSL3	4624043	4628065
OSM	4654862	4656084
LIF	4683877	4685123
HORMAD2, partial	4820712	4821419
MTMR3	4910510	4934708
MTMR3, partial	4950886	4962845
ASCC2	5126989	5133238
UQCR10	5201070	5202788
ZMAT5	5219005	5229331
THOC5	5429955	5455508
THOC5	5467600	5470506
AP1B1	5558760	5588309
RASL10A	5597156	5599134
GAS2L1	5600138	5604154
EWSR1	5610596	5642753
RHBDD3	5643252	5648089
EMID1	5649123	5673268
XBP1	6071989	6076760	XBP1	68052009	68057008
CCDC117, partial	6086754	6092618
HSCB	6117833	6118255
CHEK2, partial	6143944	6163869
PITPNB, partial	6945750	6957206
CRYBA4, partial	8274513	8278692
TPST2	8402934	8415882
TFIP11, partial	8441124	8450911
CRYBB2, partial	9493462	9499543
CRYBB3	9518607	9523814
SGSM1, partial	9855548	9886500
SGSM1, partial	9913111	9927185
PIWIL3	9987249	10011564	PIWIL3	64969916	64996531
FICD	10832641	10834825
SART3	10838459	10863045
SART3, partial	10865032	10882082
ISCU	10898149	10902083
CORO1C, partial	10989179	11000983
DAO	11190539	11205258
SVOP, partial	11309427	11321116
USP30	11362192	11383467
ALKBH2	11385867	11394290
ACACB	11531397	11578011
FOXN4	11584534	11594242
UBE3B	11826414	11859559
MMAB	11872092	11882815
MVK, partial	11884347	11888405
MVK	11907970	11909314
TRPV4	12135611	12155424
GLTP	12215758	12223307
TCHP, partial	12264880	12280659
GIT2	12289780	12331269
ANKRD13A	12342708	12363397
ANKRD13A	12527908	12528132
ANKRD13A	12528709	12537531
OASL	12601088	12619013	OASL	63195318	63211740
HNF1A	12639213	12644763
HNF1A, partial	12645311	12659194
CABP1	12964256	12982427
POP5	13048329	13050265
RNF10, partial	13052367	13074228
GATC	13153760	13159541
COX6A1	13163147	13164808
MSI1	13271133	13302577
SIRT4	13346604	13349771
RPLP0, partial	14120959	14121682
ALDH2	14401295	14425752
MAPKAPK5, partial	14437815	14450848
MAPKAPK5, partial	14472159	14478910
TMEM116, partial	14573898	14581851
ERP29	14644637	14647044
NAA25, partial	14653198	14678885
NAA25, partial	14723904	14724545
TRAFD1	14771057	14782508
RPL6	14974740	15034253
RPH3A	15394147	15452705
RPH3A	15453069	15499381	RPH3A	61407229	61508361
OAS2	15540355	15565638
OAS2	15575152	15576644
OAS2	15576867	15577835
SLC8B1, partial	15603423	15620906
IQCD	15775535	15790870
RITA1	15793754	15799238
PLBD2	15984116	15994075
SDS	15997729	16001905
RBM19	16482698	16515006
TBX5	17052311	17108868
MED13L, partial	18875844	18941412	MED13L	58611050	58890373
RNFT2, partial	19608374	19625326
RNFT2	19659308	19680441
FBXO21, partial	19990164	20006312
FBXO21, partial	20016409	20031337
RFC5	20978796	20988370
WSB2	20990815	20993929
PEBP1	21115623	21119353
TAOK3, partial	21129635	21175055
TAOK3	21205754	21227880	TAOK3	56882959	57072044
SUDS3	21346574	21396376
HSPB8	22190343	22202674
PRKAB1	22844108	22851887
ACAD10, partial	23248527	23257355
ACAD10, partial	23268407	23298379
ACAD10	23326153	23351645
ACAD10	23352780	23373923
BRAP	23375683	23403012
SH2B3, partial	23535826	23537286
CUX2	23605487	23638591
MYL2	24043752	24049864
CCDC63	24051429	24095709	CCDC63	54667572	54705548
HVCN1, partial	24280874	24292385
PPTC7	24380773	24387357
RAD9B	24393195	24429524
FAM216A	24456494	24460041
ARPC3	24487579	24503583
ANAPC7, partial	24527432	24537279
ATP2A2	24570345	24592044
ATP2A2, partial	24609958	24621510
P2RX7, partial	24879182	24897704
P2RX7, partial	24914572	24922629
P2RX4	24949850	24970238
RNF34	25139829	25145756
MORN3, partial	25345959	25350496
TMEM120B	25378747	25431703
RHOF, partial	25449877	25450429
HPD, partial	25484617	25501739
PSMD9	25539400	25554632
MLXIP, partial	25788644	25804589
DIABLO, partial	26010893	26011929
VPS33A	26018406	26039253
CLIP1, partial	26069285	26070434
CLIP1	26105353	26202266
ZCCHC8	26257610	26273416
KNTC1	26315753	26344620
KNTC1, partial	26354827	26414770
DENR	26554735	26565335
VPS37B	26737244	26740246
ABCB9	26815730	26837828
PITPNM2, partial	26865748	26877436
PITPNM2	26888731	26905301
MPHOSPH9	27067213	27111102	MPHOSPH9	52333137	52388795
CDK2AP1	27141033	27144910
KMT5A	27272688	27310731
SNRNP35	27405398	27406135
RILPL1	27405957	27414258
RILPL1	27419858	27424993
TMED2	27482470	27500170
DDX55	27500359	27516760
EIF2B1	27518215	27531424
ATP6V0A2	27638474	27675769
SCARB1	28917961	28951520
DHX37	29089813	29132179	DHX37	50838156	50868905
AACS	29207002	29263411
PRAME	30696298	30701439
SLC15A4	32489129	32494102
SLC15A4, partial	32506176	32512101
GLT1D1, partial	32511869	32656935	GLT1D1	48168965	48286487
ADGRD1, partial	35498304	35550972
ADGRD1	35697701	35712955
SFSWAP, partial	36550373	36553243
SFSWAP, partial	36586361	36597465
ULK1	36709932	36731637	ULK1	45176717	45199668
EP400, partial	36822489	36893427
GALNT9, partial	36984075	36996945
GALNT9	37056710	37057965
GALNT9	37061334	37061640
GALNT9	37062632	37068349
P2RX2	37482413	37485585
POLE	37488716	37543740
PXMP2	37544085	37558284
PGAM5, partial	37560505	37567393
CHFR	37697313	37726795
MBD3L1	37857233	37866945
ZNF268, partial	37896977	37900870
TDO2	38893174	38914675	TDO2	43385847	43403575
GRIA2, partial	41043241	41052293	GRIA2	41785259	41971444
FAM198B, partial	42323814	42327446
ETFDH	43007679	43058976
PPID	43057292	43069757
RAPGEF2, partial	43851023	43857110
RAPGEF2	43868557	43903683	RAPGEF2	39633242	39902874
TRPC3, partial	48987630	49004189	TRPC3	35728654	35801171
TRPC3, partial	49017528	49024625
IL2	49923440	49927980
IL21	50134352	50141421
BBS12	50287973	50297175
NUDT6, partial	50532101	50536695
ANKRD50	52668599	52672222	ANKRD50	33129811	33170654
INTU, partial	56896060	56900469
SLC25A31	56991038	57000617
PLK4	57116291	57133120	PLK4	29774980	29792009
MFSD8	57155597	57188457
PGRMC2, partial	57562042	57563701
JADE1	58200830	58251584	JADE1	28943823	29000308
PCDH10, partial	63475318	63488799	PCDH10	25027051	25071224
PCDH18	69139749	69151747	PCDH18	20287884	20302108
NOCT	71489570	71491718
ELF2	71501919	71520715
MGARP	71703882	71715079
NDUFC1	71735197	71735992
NAA15	71773215	71817791	NAA15	18304431	18377855
MGST2	72319329	72337882
CLGN	73232532	73238708
CLGN, partial	73253509	73267606
ELMOD2	73389295	73403543
UCP1	73424634	73439101
ZNF330	74271135	74287182	ZNF330	16533915	16553609
GAB1, partial	77334752	77358661
SMARCA5	77389318	77425902
OTUD4	78696375	78729858	OTUD4	13109682	13152071
MMAA	79542015	79547547
TTC29, partial	81227268	81229302
TMEM184C, partial	82201325	82210080
TMEM184C, partial	82235638	82236298
PRMT9	82238312	82278025	PRMT9	10454873	10487505
NR3C2, partial	82938817	82941564
GATB	88059461	88061138	GATB	5993040	6095529
GATB	88206675	88209048
FBXW7, partial	89055663	89070811
ARFIP1, partial	89699029	89721029
TRIM2	90245114	90250462
TRIM2, partial	90263863	90267074
TRIM2, partial	90305131	90315021
RNF175, partial	90767749	90776055
SFRP2	90881272	90888689
PLRG1	92036688	92051869	PLRG1	2912571	2931640
FGB, partial	92060456	92067757
FGA	92104335	92112207
FGG	92132838	92139971
LRAT	92355800	92357021
RBM46, partial	92442687	92445482
MAP9	93297246	93320907
TLL1, partial	93438265	93496573
CPE	94726037	94728089
MSMO1	94875560	94887256	MSMO1	(NC_037344.1 ) 517366	534144
CA10, partial	95824495	95833377	CA10	(NC_037346.1) 572768	1418459
TOM1L1	101502999	101522267	TOM1L1	5021206	5083087
TOM1L1, partial	101583847	101584584
COX11	101594426	101600681
MMD	102232232	102251252
TMEM100	102571376	102872825
PCTP	102911047	102919249
PCTP, partial	103124497	103129810
DGKE, partial	104641393	104674644	DGKE, partial	7651720	7681203
TRIM25	104807479	104821512
SCPEP1, partial	105039524	105040835
MRPS23	106112162	106117218
CUEDC1	106133145	106163839
VEZF1	106246865	106256443
SRSF1	106284201	106285583
LPO, partial	106891388	106901463
SUPT4H1	106957431	106963867
RNF43	106966728	106982360
MTMR4	107124545	107135269
SEPT4	107147875	107155704
TEX14, partial	107206422	107220943
TEX14, partial	107223795	107237689
TEX14, partial	107254202	107278219	TEX14	9512391	9662479
TRIM37	107791797	107793549
TRIM37, partial	107804159	107807517
TRIM37, partial	107951524	107960664
PRR11, partial	108032262	108044580
SMG8	108051979	108056847
GDPD1, partial	108111051	108129302
YPEL2, partial	108306931	108311108
DHX40, partial	108544527	108549187
DHX40, partial	108575106	108575509
CLTC, partial	108668929	108671986
CLTC	108682930	108717814
VMP1, partial	108751116	108755154
TUBD1	108888345	108890467
TUBD1	108897797	108900032
TUBD1	108905241	108909131
RPS6KB1	108917537	108944860
RNFT1	108962535	108962948
TBX4	109885448	109889746
TBX2	109998575	110005238	TBX2	11677446	11693278
PPM1D	110834836	110842585
CA4	111421111	111431794
ZNHIT3, partial	111495508	111497568
MYO19	111498376	111519555
MYO19	111529207	111545614
GGNBP2	111560096	111592002
DHRS11	111594707	111602123
MRM1, partial	111608278	111609260
ACACA, partial	112564123	112577451
TADA2A	112702342	112715508
SYNRG, partial	112795317	112798616
SYNRG, partial	112813425	112841209
HNF1B	113028980	113041368
HEATR6	113172273	113212867	HEATR6	14132713	14165358
CCL4	113402227	113403403
CCL3	113457161	113472053
CCL3	113534594	113544647
CCL14	113568402	113578279
CCL5	113636737	113641520
GAS2L2, partial	113823813	113836150
RASL10B	113840238	113845454
AP2B1, partial	113948198	113953530
SLFN14	114000763	114009508
NLE1	114209855	114216123
FNDC8	114225578	114236215
RAD51D, partial	114238066	114243221
RAD51D, partial	114254572	114262136
LIG3	114374549	114378130
LIG3, partial	114390029	114404764
CCT6B, partial	114505667	114510287
CCL8	115415812	115417439
CCL11	115459883	115461775
CCL2	115494880	115496260
SPACA3	117376497	117380579
TMEM98	117462587	117472119
MYO1D	117605904	117709404	MYO1D	17330824	17691005
ZNF207	118137054	118151174
RHOT1	118294602	118324618
RNF135	118378666	118383332
ADAP2, partial	118408102	118442071
TEFM	118462221	118465457
ATAD5	118468711	118507294
CRLF3	118540092	118545571
SUZ12	118580304	118615695
UTP6, partial	118640424	118671106
CRLF3	118860301	118862016
NF1, partial	119238307	119257530
NF1, partial	119356334	119368933
NF1, partial	119369578	119437854
LGALS9, partial	120044004	120047996
LGALS9	120141934	120154174
NOS2	120156626	120189245	NOS2	19388579	19431368
LYRM9	120284733	120294709
NLK	120637641	120663670
TMEM97	120708550	120719250
IFT20	120720755	120724279
TNFAIP1	120731689	120736237
POLDIP2	120739995	120745896
TMEM199	120747241	120750883
VTN	120761577	120764347
SLC46A1	120797766	120803870
SLC13A2	120893661	120916472
UNC119	120992964	120997942
PIGS	120999839	121010177
ALDOC	121013928	121017357
SPAG5	121020217	121040774
KIAA0100	121048644	121074871
SDF2	121077954	121084949
SUPT6H	121093224	121107766
RAB34	121138401	121144503
NEK8	121153736	121161512
TRAF4, partial	121166175	121168738
ERAL1	121238878	121242603
FLOT2, partial	121256876	121269982
DHRS13, partial	121276308	121285348
PHF12	121290856	121316377
PHF12	121327965	121328869
SEZ6	121339992	121358003
PIPOX	121422221	121448674
CRYBA1	121663248	121670006
TAOK1, partial	121867019	121912843
ABHD15, partial	121927577	121931324
TP53I13	121932294	121933638
ANKRD13B	121959512	121974701
CORO6, partial	121975965	121980219
NSRP1, partial	122571241	122579176
SLC6A4	122587571	122611973
BLMH, partial	122659906	122665508
TMIGD1, partial	122712999	122726836
GOSR1, partial	122928542	122934756
ABR, partial	123326163	123331977
ABR, partial	123343521	123347618
ABR	123406378	123426106	ABR	21674398	21862914
TIMM22	123431145	123435701
NXN, partial	123612410	123614973
NXN	123628244	123633881
GLOD4, partial	123678446	123680104
FAM57A, partial	123707337	123716332
VPS53, partial	123776151	123780994
VPS53, partial	123803678	123807210
YWHAE, partial	124251500	124257718
CRK	124321080	124338285
MYO1C, partial	124359147	124374773
INPP5K	124387342	124404963
PITPNA, partial	124419796	124434158
SLC43A2, partial	124480103	124491542
SLC43A2	124515961	124524725
TLCD2	124615880	124617917
SERPINF2	124648717	124654478
SERPINF1, partial	124667497	124691799
SMYD4, partial	124691887	124707407
RPA1	124764040	124778682
DPH1	124951713	124961614
SMG6, partial	125090420	125092267
SMG6	125180746	125189477
SRR	125197334	125201996
MNT	125268398	125269566
MNT	125269800	125289559
METTL16	125304935	125315896
METTL16, partial	125344749	125353014
SPATA22	126243088	126256394
ASPA	126264566	126277908
TRPV3	126287003	126287474
TRPV3	126287955	126295413
CTNS	126423486	126445818
TAX1BP3	126448801	126453258
CAMKK1	126600621	126626581
P2RX1, partial	126640225	126646615
ATP2A3, partial	126678797	126695879
ZZEF1	126747464	126858351	ZZEF1	24615795	24710749
GGT6	127665529	127666428
TEKT1	127696682	127697846
TEKT1, partial	127714456	127722044
SMTNL2	127765392	127770700
FBXO39	127801272	127804779
XAF1, partial	127813677	127822109
SLC13A5	127864997	127885238
MED31, partial	127910720	127915398
TXNDC17, partial	127924392	127925697
FAM64A, partial	128143092	128145362
WSCD1	128451997	128462010
DERL2	129011711	129020087
DHX33, partial	129041130	129060694
C1QBP	129078240	129081751
RPAIN	129082183	129088931
NUP88, partial	129089547	129114180
RABEP1, partial	129116561	129234573
SPAG7	129447892	129451716
ENO3	129452901	129458508
PFN1	129460770	129463253
RNF167	129464196	129467844
SLC25A11	129468841	129471040
CHRNE	129497796	129500095
PLD2	129562970	129578579
PSMB6	129587673	129589578
CXCL16	129656403	129658613
MED11	129661466	129662051
ARRB2	129680391	129688340
ALOX15	129756007	129763760	ALOX15	26695237	26705821
BCL6B	129924858	129928441
SLC16A13	129932874	129933222
SLC16A13	129933817	129936521
PHF23	129960140	129961791
CHRNB1	129966313	129966658
ASGR1	130877691	130880301
DLG4	130890828	130913402
ACADVL	130916718	130921083
DVL2	130921902	130929123
SLC2A4	130980627	130991342
YBX2	130993067	130997892
NEURL4	131022140	131036732
ACAP1	131037877	131049196
ACAP1	131049402	131053462
KCTD11	131054866	131055564
PLSCR3	131075803	131079321
TMEM256	131085845	131086858
NLGN2, partial	131091483	131100058
SPEM1	131108360	131109590
CHRNB1	131129650	131143726
ZBTB4	131147954	131151648
TNFSF12	131241074	131248855
TNFSF13	131250556	131252399
EIF4A1, partial	131266063	131267697
CD68, partial	131275015	131275572
SOX15	131281983	131283324
FXR2	131285486	131298622
SAT2	131309348	131310534
SHBG	131310821	131315476
ATP1B2	131344560	131348808
TP53	131356626	131360281
WRAP53	131369806	131383220
EFNB3	131385362	131389033
DNAH2	131482533	131487458
DNAH2, partial	131501285	131505150
TMEM88	131565279	131565868
CYB5D1	131568280	131569704
KCNAB3	131628080	131633644
TRAPPC1	131635177	131636367
GUCY2D	131706552	131718115
ALOX15B, partial	131744934	131760483
ALOX12B	131770876	131780694
VAMP2	131870036	131872597
TMEM107	131899645	131901288
AURKB	131914465	131918738
PFAS	131989665	132004608	PFAS	27879951	27899172
RANGRF	132013264	132014408
ARHGEF15	132037796	132042967
ODF4	132055121	132059915
NDEL1	132145157	132171089
MYH10, partial	132225101	132227621
MYH10, partial	132325618	132331601
CCDC42	132432208	132465245
STX8, partial	133221669	133232232
DHRS7C, partial	133384585	133396765
RCVRN	133474574	133481535
MYH8	133855612	133880632
MYH1, partial	133940244	133988190
MYH1, partial	134110132	134189304
MYH3	134294553	134314534	MYH3	29601526	29622481
SCO1	134345225	134359854
ADPRM	134366247	134371151
DNAH9, partial	135381559	135382301
DNAH9, partial	135460068	135462309
ZNF18	135646367	135662767
ELAC2, partial	136473994	136488416
ELAC2, partial	136499847	136500776
COX10, partial	137480233	137482217
COX10, partial	137482224	137498576
HS3ST3B1	137676678	137676926
PMP22	138394835	138401377
TEKT3	138470027	138494249
TVP23B	138712738	138750412	TVP23B	32983940	32993498
TEKT3, partial	138823577	138828324
ZNF286A, partial	138875332	138887423
TRPV2	139026028	139041784
PIGL, partial	139107894	139123788
PIGL	139165250	139165692
NCOR1	139182054	139185760
NCOR1, partial	139227730	139290662
ZSWIM7, partial	139338984	139342507
ADORA2B	139350480	139376491
AKAP10	139667125	139738415
ULK2	139785789	139824035
SLC47A2	139902691	139918829
ALDH3A2	139923464	139935283
RNF112	140117821	140121819
MFAP4	140135908	140137718
MAPK7	140138801	140143167
B9D1	140165879	140168150
EPN2	140171285	140187526
EPN2, partial	140201966	140204311
GRAP	140262368	140291217
FAM83G	140320173	140335330
PRPSAP2	140347340	140362312
SHMT1	140416500	140424743
TOP3A, partial	140434529	140453414	TOP3A	34359100	34380723
MIEF2	140457523	140459451
LLGL1	140477864	140498164
ALKBH5	140518210	140535760
DRG2	140619881	140627943
GID4	140634415	140643548
ATPAF2	140646544	140656983
DRC3, partial	140686849	140689433
SREBF1, partial	140786006	140802471
MED9	141051172	141059818
NT5M	141109400	141128678
COPS3	141136691	141153646
FLCN	141185864	141197462
MPRIP	141223348	141277728
USP22, partial	141455882	141484237
DHRS7B, partial	141582778	141587291
TMEM11	141609175	141618062
NATD1	141626203	141632179
MBTD1	142236485	142246901
NME1-1	142255003	142271217
SPAG9, partial	142558582	142591254
WFIKKN2	142717833	142722068
LUC7L3, partial	142817480	142829607
ANKRD40	142853719	142884605
ABCC3, partial	142885171	142905692
CACNA1G, partial	142967704	143010936
CACNA1G, partial	143023155	143039923
SPATA20	143046143	143053990	SPATA20	36171017	36179015
EPN3, partial	143062512	143068098
ACSF2	143127669	143147871
CHAD	143140825	143144194
LRRC59, partial	143186654	143194958
EME1	143196911	143201244
MRPL27	143202949	143207614
XYLT2	143214686	143220771
TMEM92	143297605	143302800
COL1A1	143374497	143390891
SGCA	143408726	143417387
SAMD14, partial	143484444	143488132
PDK2	143493282	143508112
ITGA3	143514670	143523790
DLX3	143629611	143632992
DLX4	143649873	143654253
FAM117A, partial	143880462	143897464
SLC35B1	143900711	143901031
SLC35B1	143902033	143908636
SPOP	144016097	144038177
NGFR	144159386	144178672
PHB	144290965	144299317
ZNF652	144403114	144416192
GNGT2	144491834	144492595
IGF2BP1, partial	144700520	144725165
GIP, partial	144797262	144801625
SNF8	144818498	144825896
ATP5G1	144861815	144863813
CALCOCO2, partial	144945980	144967132
HOXB4	145218115	145219684
HOXB2	145246903	145268921
HOXB1	145270827	145272091
SNX11, partial	145744817	145752204
NFE2L1	145809304	145817797
COPZ2, partial	145839357	145840740
PRR15L	145917211	145922119
PNPO	145927690	145930919
SP2	145946493	145970795
LRRC46	146049575	146053676
MRPL10, partial	146050887	146058225
OSBPL7	146068317	146077730
KPNB1, partial	146237001	146255887
NPEPPS, partial	146299900	146325009
MRPL45	146465807	146481733
GPR179	146485724	146505498	GPR179	38989588	39004881
SOCS7	146505911	146530464
PCGF2	146930338	146934102
CWC25, partial	146983655	146999477
LASP1	147084903	147094194
PLXDC1	147252813	147283063
CACNB1	147341480	147364342
CCDC43	147638870	147646260
SLC25A39, partial	148002150	148004439
SLC4A1	148061361	148072198
ATXN7L3, partial	148130904	148134509
TMUB2	148137974	148139038
ASB16	148157901	148160885
HDAC5, partial	148250046	148287468
G6PC3	148288864	148293296
LSM12, partial	148298497	148314359
TMEM101	148326457	148329198
PYY	148397282	148397800
PPY	148410047	148410686
MPP2, partial	148453691	148460910
DUSP3	148597563	148616785
SOST	148634848	148639353
MEOX1	148740882	148756869
DHX8, partial	148876515	148970627
MED1	149075601	149100614
CDK12	149115310	149154826	CDK12	39879245	39942901
PPP1R1B, partial	149251722	149257526
TCAP	149287128	149287877
PNMT	149290085	149291483
PGAP3	149293760	149305580
ORMDL3, partial	149307182	149307430
PGAP3, partial	149317607	149320028
ERBB2	149338107	149355332
MIEN1	149365080	149366059
GRB7	149375934	149379795
IKZF3, partial	149396233	149406454
IKZF3, partial	149419875	149421206
ZPBP2	149510135	149520811
GSDMB	149536079	149547246
ORMDL3, partial	149551327	149552085
PSMD3	149615013	149627569
NR1D1	149725945	149732802
CASC3	149768969	149793455
RAPGEFL1, partial	149794238	149805278
CDC6	149906098	149907198
RARA, partial	149952722	149960121
IGFBP4	150039681	150049967
TNS4	150066058	150083238
CCR7	150147990	150158370
SMARCE1	150215940	150237220
KRT222	150245441	150253260
KRT24	150293335	150297395
KRT26, partial	150337513	150375322
KRT28, partial	150388313	150397619
KRT10, partial	150408951	150412638
KRT20	150465870	150489737
KRT23, partial	150541864	150547629
KRT40	150644925	150656876
KRT34, partial	151105490	151106849
KRT19	151239789	151266136
KRT17	151384043	151408045
GAST, partial	151489619	151490133
JUP	151548153	151562622
FKBP10, partial	151605535	151609857
NT5C3B	151612562	151620675
KLHL11	151643898	151652319
ACLY	151654679	151695687
DNAJC7	151760037	151787151
NKIRAS2	151789456	151792534
RAB5C	151909483	151913109
GHDC	151969222	151972539
STAT5B, partial	151982956	151996575
STAT5A	152067840	152084352
STAT3, partial	152089493	152113433
ATP6V0A1	152293830	152333122
NAGLU	152347868	152354560
MLX	152391489	152407117
PSMC3IP	152408410	152412417
TUBG2	152442436	152447778
PLEKHH3	152449129	152457564
CCR10	152460202	152461947
CNTNAP1	152463038	152476477	CNTNAP1	42738011	42754333
EZH1	152480186	152497385
EZH1, partial	152511074	152511398
VPS25	152543037	152547498
COA3	152565784	152566442
BECN1	152581499	152591004
AOC2	152610337	152629873
AOC3	152629878	152634800
TUBG1, partial	152696392	152697523
AOC3	152707143	152707544
AOC3, partial	152769464	152779911
G6PC	152805466	152813551
RUNDC1	152897449	152904697
IFI35	152927496	152928298
VAT1	152930061	152935340
RND2, partial	152937270	152939607
BRCA1, partial	152954433	152987458
BRCA1	153001560	153027567
NBR1	153029566	153060035
RUNDC3A, partial	153097814	153100194
GJC1	153126469	153127882
HIGD1B	153174606	153176167
EFTUD2	153176985	153197815
GFAP	153233418	153241068
KIF18B	153253522	153265003
PLCD3	153494971	153516470
ACBD4	153533823	153539285
HEXIM1	153547692	153560934
HEXIM2	153561010	153561456
MAP3K14	153647237	153666019
ARHGAP27, partial	153882779	153895005
RDM1	154144626	154157964
LYZL6, partial	154159416	154223110
NSF	154493488	154505625
MAPT	155085975	155119403
CDC27	155441747	155483483
ITGB3	155641300	155683409	ITGB3	46330531	46393474
EFCAB3, partial	156276212	156291200
MRC2	156594397	156616494
MARCH10, partial	156664784	156677622
TANC2, partial	157858145	157956534
ACE, partial	158016731	158047560
KCNH6	158101018	158109641
TACO1	158165766	158169450
STRADA	158256459	158264897
CCDC47	158300526	158313327
SMARCD2	158380946	158390535
FTSJ3	158543089	158551281	FTSJ3	48069135	48077546
PECAM1, partial	158951369	158969729
PECAM1, partial	158984444	159003261
POLG2	159094340	159109841
DDX5, partial	159112718	159118963
CEP95	159119873	159129779
CEP95	159141459	159155401
KPNA2	159410042	159417592
NOL11	159676176	159753411
PSMD12	160117986	160148150
METRNL	160292996	160301592
TBCD	160459739	160460780
TBCD	160462178	160462510
TBCD	160466230	160498491
ZNF750, partial	160582455	160584402
FN3K	160688216	160702518
RAB40B, partial	160789686	160791080
WDR45B	160799080	160821892
NARF	160916289	160933243
SECTM1	161053439	161056420
CD7	161064841	161066622
CSNK1D	161134118	161153975
FASN	161366128	161377007	FASN	50776167	50794939
DCXR	161441498	161447994
LRRC45	161453787	161460547
STRA13	161461245	161464415
PYCR1	161569586	161573099
SIRT7	161588884	161594561
PCYT2	161597389	161601997
NPB	161604884	161605335
ALYREF	161612487	161616492
ARHGDIA	161647094	161656207
P4HB, partial	161664660	161672581
GCGR	161700371	161704269
HGS	161815261	161827712
CCDC137	161840625	161844595
PDE6G	161849387	161850552
FSCN2	161935928	161944515
FSCN2	161944814	161956290
BAIAP2	162425226	162440909
BAIAP2	162474436	162476972
CHMP6	162518639	162525982
ENDOV, partial	163021815	163059980
SLC26A11	163154303	163165562
SLC26A11	163179983	163182096
SGSH	163183390	163189705
CARD14	163190526	163197816
GAA	163264175	163269879
TBC1D16	163371916	163372500
TBC1D16	163423008	163433779
CBX2	163566492	163571083
RBFOX3	164234129	164256557
C1QTNF1	164290262	164299409
LGALS3BP	164367080	164376748	LGALS3BP	53416668	53426712
TIMP2	164479057	164480811
LGALS3BP	164671092	164681731
PGS1	164873230	164880586
SOCS3	164904779	164906495
BIRC5	165026839	165032866
AFMID, partial	165052677	165055696
TK1	165070551	165071965
TK1, partial	165084375	165085253
SYNGR2	165087858	165095814
TMC6	165126186	165140391
SEC14L1, partial	166074806	166089061
MFSD11	166470999	166507279
JMJD6	166523083	166528493
ST6GALNAC2	166692186	166700968
CYGB	166739838	166745791
AANAT	166816707	166828659
PRPSAP1	166977596	166986698
RNF157, partial	167154033	167165399
RNF157	167174046	167183706
FOXJ1, partial	167184827	167188003
ZACN	167236755	167240211
GALR2	167241516	167243997
SRP68	167262470	167278772
EVPL	167288884	167314598	EVPL	55626318	55644365
CDK3	167315979	167318990
ACOX1	167357750	167377341
FBF1	167382055	167409530
MRPL38, partial	167418031	167426865
TRIM47	167434964	167443818
UNK	167482577	167498588
GALK1, partial	167535575	167541397
ITGB4, partial	167542032	167569901
SAP30BP	167589427	167595792
UNC13D	167614973	167620678
RECQL5, partial	167659378	167666608
RECQL5, partial	167697382	167699788
LLGL2	167768440	167786309
CASKIN2, partial	167827038	167837133
SLC25A19	168027766	168040462
MIF4GD, partial	168044152	168046687
MRPS7	168047494	168050308
NUP85, partial	168065753	168069592
HN1	168120150	168141039
NT5C	168141619	168143328
ATP5H, partial	168248762	168253503
CDR2L	168296982	168297314
HID1, partial	168319702	168326735
OTOP3	168346019	168356511
USH1G	168397417	168397860
FADS6	168480739	168483333
FDXR	168488758	168499205
GRIN2C	168525276	168550084
NAT9	168628431	168631331
SLC9A3R1	168634607	168639894
RAB37	168661408	168664322
CD300A, partial	168995225	169003910
GPRC5C	169044310	169055838
CDC42EP4	170429439	170430687
FAM104A, partial	170490778	170495793
COG1	170511582	170526235	COG1	55626318	55644365
SLC39A11	171034378	171046672
MAP2K6	174840888	174859163	MAP2K6	61130409	61236793
ABCA9, partial	175471977	175472726
ABCA9, partial	175493276	175495029
ABCA9, partial	175501508	175523358
PRKAR1A, partial	175823437	175831335
WIPI1	175906999	175921970
SLC16A6	176061068	176070805
AMZ2	176087461	176094474
AXIN2	176553692	176553925
AXIN2	176558851	176566909
AXIN2	176573895	176582232	AXIN2	62212833	62241540
APOH	177019850	177043128
PRKCA, partial	177408799	177418169
CACNG1	177686733	177697268

## Sheet: 6
CEL Pseudochromosome 6, NCBI Accession No. CM008013.1 ~ BTA chromosome BTA6dist (64-118 Mb), NCBI Accession No. NC_037333.1
CEL predicted protein	CEL Position		BTA Gene	BTA Position
	Start	End		Start	End
PSAPL1	1195381	1197203	PSAPL1	113842038	113844510
GRPEL1	1582539	1595348
CCDC96	1618748	1620641
TADA2B	1795100	1796104	TADA2B	113511999	113527600
TBC1D14, partial	1810217	1823999
TBC1D14	1884428	1885602	TBC1D14	113396040	113504807
PDE6B	2023744	2044600	PDE6B	117653872	117685792
CPLX1	2205853	2216620	CPLX1	117489824	117530967
GAK	2271191	2271790	GAK	117431877	117479764
GAK, partial	2273610	2318735
TMEM175	2345467	2349277
DGKQ	2363162	2375567
FGFRL1	2436275	2439123
MAEA	2711453	2716508
SLBP	3095231	3097554
TMEM129	3111219	3115447
TACC3	3117304	3139642	TACC3	116825811	116835136
LETM1	3218182	3252830
LETM1	3254533	3258922	LETM1	116735333	116762541
OTOP1, partial	3476925	3481796	OTOP1	104881314	104932643
DRD5	3541455	3572142	DRD5	104959375	104961361
WDR1	4063122	4071367	WDR1	105290992	105332584
HS3ST1	5540898	5541836	HS3ST1	106503596	106540229
RAB28, partial	8373208	8378339
RAB28, partial	8461020	8466260
NKX3-2	8546067	8552929	NKX3-2	108754570	108757070
C1QTNF7	10889711	10912433
FBXL5, partial	11172759	11189117	FBXL5	110760350	110819069
PROM1	11635883	11640932
LDB2	12394523	12404920	LDB2	111698867	112153623
QDPR	13785725	13788886
CLRN2	13901061	13912666	CLRN2	112942655	112952422
HAUS3	14631790	14643562	HAUS3	116389870	116414693
RNF4	14911637	14915531
RNF4	14916219	14924203
SH3BP2	15092847	15104871
MFSD10	15191718	15194536
NOP14	15197152	15209192	NOP14	115790492	115805594
TMEM128	15449238	15464527
LYAR	15479776	15490649
ZBTB49	15505648	15547751
STX18, partial	15730817	15740548
CPZ	17356941	17381636	CPZ	114791982	114815409
MSX1	17840145	17843417	MSX1	104281517	104285789
CRMP1, partial	19047613	19060537	CRMP1	103323035	103389335
DMP1	19989728	19997458
SPARCL1, partial	20167828	20172065
HSD17B11, partial	20312014	20319741
AFF1	20604088	20607682
AFF1	20650036	20659222	AFF1	101852647	102047958
AFF1, partial	20713787	20726165
SLC10A6, partial	20955315	20971282
PTPN13, partial	20980549	20986272	PTPN13	101531438	101725032
NKX6-1	24293789	24306701	NKX6-1	99307037	99312032
FAM175A, partial	25747394	25749672
HPSE	25820357	25926729
COQ2, partial	25951439	25964302
PLAC8, partial	26096220	26097012
PLAC8, partial	26183406	26185536
COPS4, partial	26236411	26244990
LIN54	26337219	26345800
THAP9	26353882	26372855
SEC31A, partial	26384647	26429415
SEC31A, partial	26460393	26464495
SCD5	26722588	26726737
TMEM150C	26960289	26979769
ENOPH1	27019359	27041003	ENOPH1	97216605	97255730
RASGEF1B	28619742	28644090
PRDM8	30382537	30388414	PRDM8	94868837	94888990
NAA11	30525998	31509137
PAQR3	31944941	31979827
ANXA3, partial	32341258	32351565
ANXA3, partial	32362855	32366761
CNOT6L, partial	33616554	33627178	CNOT6L	92412054	92528461
CXCL13	33794548	33799768
CCNI, partial	34247112	34260857
SEPT11, partial	34266730	34283345
SEPT11, partial	34294402	34298698
SHROOM3, partial	34524806	34562906
SHROOM3, partial	34575519	34594085
NUP54	35393085	35401284
ART3	35455823	35461150
CXCL11	35536145	35537367
CXCL10	35552675	35554170
SDAD1, partial	35615324	35655029
NAAA, partial	35687211	35698384
PPEF2, partial	35728070	35738044
PPEF2, partial	35772861	35776227
G3BP2, partial	36076701	36091736	G3BP2	90467805	90560504
CDKL2, partial	36130417	36149504
THAP6, partial	36253701	36264552
RCHY1	36265713	36276985
BTC, partial	37124076	37130171
AREG	37564279	37569521	AREG	89379645	89391802
PF4	38260767	38270849
CXCL8	38359828	38362088	CXCL8	88810807	88814572
AMBN	38985115	38995373	AMBN	85968080	85979387)
JCHAIN	39071200	39079991
RUFY3	39205003	39247144	RUFY3	86092756	86185584
DCK, partial	39476116	39481499
GC	40368088	40370749
ADAMTS3	40621462	41589851	ADAMTS3	87425830	87706149
COX18	42251576	42261237
ANKRD17, partial	42268142	42269566
ANKRD17	42319398	42500786	ANKRD17	88187894	88355145
ALB	42668706	42687564
AFP	42699472	42729848	AFP	88511182	88532729
AFM	42742483	42762149	AFM	88543286	88570082
AFP	42765998	42789886
ODAM, partial	42890027	42896217	ODAM	85593653	85603326
CSN1S2	42957713	42971865	CSN1S2	85530016	85548538
CSN1S1, partial	43093901	43111874
SULT1E1, partial	43188485	43201100
UGT2A1, partial	43517910	43520919
GNRHR, partial	45382175	45388578
STAP1	45521590	45549034	STAP1	83291634	83322915
CENPC, partial	45581641	45588041
CENPC	45622586	45650783	CENPC	83183412	83277556
ADGRL3, partial	52642205	52649589	ADGRL3	76716306	77658770
IGFBP7, partial	59111820	59114078	IGFBP7	72405517	72485427
POLR2B, partial	59142278	59172297
NOA1, partial	59201159	59210879
NOA1, partial	59391163	59393257
REST	59423888	59428956
SRP72	59853215	59882821
PAICS	59888150	59921510
PPAT	59949619	59970354
CEP135, partial	60525322	60530752
EXOC1	60587213	60636060
CLOCK	61152271	61176961	CLOCK	70867167	70978587
TMEM165	61186695	61202142
SRD5A3	61247778	61265168
KDR, partial	61463281	61550840
PDGFRA	62554875	62567848
PDGFRA, partial	62572929	62602090
GSX2	62755326	62756926
LNX1, partial	63479819	63490970
RASL11B	64229201	64232501	RASL11B	68530438	68534897
USP46, partial	64568081	64577578
DCUN1D4, partial	65348000	65351116
DCUN1D4, partial	65361622	65383899
CWH43, partial	65448910	65564221
OCIAD2	65700290	65708399
FRYL, partial	65833433	66113809
FRYL	66114980	66119987
FRYL	66123735	66145231
ZAR1, partial	66205691	66207729
SLC10A4	66208617	66214706
SLAIN2, partial	66329799	66351848
TXK, partial	66794057	66814050
CNGA1, partial	66904089	66908437
NFXL1	66924809	66946925
NFXL1	66970245	66978545
ATP10D	67285701	67290788	ATP10D	66135864	66272135
ATP10D, partial	67313593	67318157
ATP10D	67360105	67370979
GABRB1, partial	67530356	67551866
GABRA4, partial	68183161	68199017
GABRA2, partial	69083398	69091852
GNPDA2	70936343	70962814
GUF1	70937292	70989993	GUF1	63290350	63316634)

## Sheet: 7
CEL Pseudochromosome 7, NCBI Accession No. CM008014.1 ~ BTA chromosome 23, NCBI Accession No. NC_037350.1
CEL predicted protein	CEL Position		BTA Gene	BTA Position
	Start	End		Start	End
ZNF451	3728739	3820821	ZNF451	3053980	3144946
BEND6	3939015	4022943
BMP5	5836623	5867813
HMGCLL1	6137357	6137599
FAM83B	7132476	7139912	FAM83B	5456524	5552818
KLHL31	9047578	9048756
GCLC	9296306	9296793
GCLC, partial	9328762	9329951
GCLC	9337552	9393627
PSMB8	9557497	9560622
TAP1	9562233	9570380
PSMB9	9570908	9577383
CUTA, partial	9611156	9611787
IP6K3	9707773	9722570
LEMD2, partial	9776038	9789678
MLN	9799191	9803475
HMGA1	10296448	10298459
RPS10	10513405	10538967
PACSIN1	10880489	10896197	PACSIN1	8523678	8588640
SNRPC	11138761	11145500
TAF11	11277858	11288538
TCP11, partial	11468916	11492411
DEF6	11749483	11760594
PPARD	11889976	11893682
TULP1	11987606	12000910
FKBP5, partial	12152365	12173734
CLPS	12436476	12439093
SLC26A8	12607846	12634973
SLC26A8, partial	12709774	12718354
MAPK14, partial	12781921	12788864
MAPK13, partial	12830170	12837266
BRPF3	12895420	12927648
STK38	12941921	12945057
PNPLA1, partial	13032143	13041095
KCTD20	13268553	13279669	KCTD20	10374734	10413109
STK38, partial	13309123	13311227
CPNE5, partial	13595718	13599530
PPIL1	13773603	13773806
PI16	13917189	13917811
MTCH1	13924468	13935192
TMEM217	14224392	14224946
TMEM217	14234372	14234926
TBC1D22B, partial	14274832	14301425
GLO1	14322443	14323302
RNF8, partial	14935733	14945069
RNF8, partial	14955615	14965596
CMTR1	15123105	15128531
CCDC167	15133425	15135809
MDGA1, partial	15375699	15403078
BTBD9	16542234	16554357	BTBD9	12061843	12472847
SAYSD1	17256563	17267097
KCNK5	17403876	17409022
KCNK17	17569732	17570397
MOCS1, partial	18432755	18450167	MOCS1	13836251	13870784
APOBEC2, partial	20100062	20102754
OARD1	20108606	20113654
TREM2	20239542	20243743
TREM1	20471595	20480761
FOXP4, partial	20871483	20879563
MDFI, partial	20943315	20953881
TFEB, partial	21004010	21010099
PGC, partial	21082109	21092105
FRS3	21117547	21123100	FRS3	15583410	15593147
MED20	21241447	21249848
BYSL	21250246	21258753
CCND3	21261829	21263635
TAF8	21386571	21408188
GUCA1A	21534847	21544498
MRPS10	21579535	21584882
UBR2	22060212	22071858
UBR2	22073526	22076976
UBR2	22078463	22102190
RPL7L1, partial	22284480	22286625
PTCRA	22317196	22322295
CNPY3, partial	22331317	22335585
GNMT	22351856	22354890
PEX6	22355671	22373915
PPP2R5D	22413977	22415154
KLHDC3	22421300	22424697
MRPL2	22457042	22461139
PTK7	22518496	22536393
PTK7	22552486	22566163
SRF	22574245	22580751
SLC22A7	22695542	22701198
CRIP3, partial	22706110	22708265
DLK2	22823693	22825935
TJAP1	22864516	22870424
YIPF3	22898581	22903129
POLR1C	22903442	22912204
POLH	22965278	22992468
MAD2L1BP	23007400	23015847
RSPH9	23018851	23031964
MRPS18A	23032684	23048561
VEGFA	23152249	23165983
MRPL14	23613832	23616727
TMEM63B, partial	23627092	23667620
SLC29A1	23737611	23754891
HSP90AB1	23767418	23807864
SLC35B2	24048522	24050490
NFKBIE, partial	24064184	24068271
AARS2	24098757	24109594	AARS2	17802024	17813025
CDC5L, partial	24167453	24205732
SUPT3H, partial	24590835	24995790
ENPP4	25989307	25994252
ENPP5	26001841	26008357
RCAN2	26103182	26107868
SLC25A27	26732870	26755459
TDRD6	26764899	26781206
PLA2G7	26784215	26810772
ADGRF1	27122906	27155674
TNFRSF21	27397019	27407027
CD2AP	27625168	27633761
ADGRF2, partial	27651993	27685340
ADGRF4	27689281	27718866	ADGRF4	20742945	20770010
OPN5	27775495	27788249
PTCHD4	27788034	28072407
MUT	28976221	29002825
CENPQ	29013311	29029217
GLYATL3, partial	29053533	29054225
GLYATL3, partial	29065383	29070022
RHAG	29161083	29169815
CRISP3, partial	29308988	29322989
CRISP1	29403074	29422568
TFAP2B	30551790	30576287	TFAP2B	23375242	23405923
IL17A	32184198	32187145
MCM3	32298259	32320839
PAQR8	32426233	32460418
EFHC1, partial	32494740	32497061
EFHC1, partial	32499105	32508968
TRAM2	32539365	32551556
TMEM14A	32760245	32765186
TMEM14A	32766228	32817837
GSTA2	32785207	32792474
GSTA4, partial	32948200	32966747
ICK, partial	32974087	33010376
FBXO9	33041259	33067201
GCM1, partial	33093713	33099894
ELOVL5	33214072	33220709
BoLA-DQB	33527128	33539870
TNXB	33696694	33713299	TNXB	27270722	27326940
TNXB	33727813	33757299
ATF6B, partial	33803460	33817415
PRRT1, partial	33834687	33836106
PPT2, partial	33839931	33846695
EGFL8	33848921	33850754
AGPAT1	33852065	33854210
RNF5	33860934	33862744
PBX2	33863518	33872212
NOTCH4	33876621	33900719
BTN1A1, partial	34557833	34558544
STK19	34653765	34662241
DXO	34662582	34664365
NELFE	34674743	34679903
CFB	34680175	34686605
EHMT2	34753320	34769972
SLC44A4, partial	34772717	34790857
NEU1	34791383	34794283
SAPCD1	34869374	34870845
MSH5	34871367	34884523
CLIC1, partial	34894465	34906588
LY6G6C	34911596	34913747
LY6G6F, partial	34915020	34923764
ABHD16A	34931573	34943876
APOM	34967158	34969057
BAG6	34974276	34984538
PRRC2A	34985745	35000752
NCR3	35019833	35049369
TNF	35060204	35061991
LTA	35064050	35064953
NFKBIL1	35075619	35085114
ATP6V1G2	35086205	35087369
DDX39B	35091738	35096837
DDX39B, partial	35111386	35112811
BOLA	35158058	35165331
POU5F1	35174724	35179173
TCF19	35181017	35183372
CCHCR1	35185794	35201809
BOLA	35266825	35267527
GTF2H4	35360006	35360745
DDR1	35373525	35388004
IER3	35490087	35490657
FLOT1, partial	35492132	35499669
NRM	35544488	35545423
DHX16, partial	35564180	35585846
ATAT1	35596327	35616950
MRPS18B	35617742	35623901
PPP1R10	35631418	35638717
ABCF1	35645897	35660711
GNL1	35710623	35715024
BOLA, partial	35823404	35824713
BOLA, partial	35860684	35861951
BOLA	35870052	35870943
BOLA, partial	35929355	35930510
TRIM10, partial	36038960	36043107
PPP1R11	36167519	36169392
ZNRD1	36170064	36178888
ZNRD1-AS1, partial	36182700	36184811
MOG	36206500	36224837
GABBR1	36225819	36229107
GABBR1	36241549	36260522	GABBR1	28974392	29003169
TRIM27, partial	37058179	37061735
TRIM27, partial	37078239	37086685
ZSCAN12, partial	37742150	37772725
ZSCAN31	37773034	37784296
PGBD1, partial	37793231	37809125
ZSCAN26, partial	37821826	37831155
ZSCAN12, partial	37924986	37929609
ZKSCAN8, partial	37964245	37979503
ZNF165	37994607	38025084
ZNF184, partial	38611867	38651162
ABT1	38952131	38953784
BTN1A1, partial	39050773	39055935
HFE	39394110	39401231
TRIM38, partial	39479581	39493988
SLC17A2	39535248	39549945	SLC17A2	31959598	31977878
SLC17A3, partial	39575108	39594624
FAM65B	40760480	40810265
ACOT13	40885162	40903754
TDP2	40903913	40904497
TDP2	40908458	40913827
GPLD1	41103675	41113903	GPLD1	33217608	33268597
PRL, partial	42926543	42927452
PRP4, partial	43044520	43045506
PRP3, partial	43132166	43134456
PRP3, partial	43180758	43186531
PRP3	43253513	43258941
PRP3	43294982	43301421
PRP3, partial	43348987	43358392
PRP3, partial	43534987	43535974
PRP3, partial	43628829	43637334
PRL	43848284	43855850
PRP3, partial	44529990	44532907	PRP3	35089086	35100806
PRP3, partial	44593757	44600263
PRP3, partial	44662317	44665510
PRP3, partial	44722120	44733952
PRP3, partial	44766999	44772330
CAP2, partial	44878711	44882110
CAP2, partial	45008938	45018400
FAM8A1	45069518	45075805
NUP153	45099395	45112530
RNF144B, partial	45911176	45922331
MBOAT1, partial	47667910	47673133	MBOAT1	37723595	37834104
E2F3	48093350	48110353
PRL, partial	50074852	50082750
TOMM6	51424450	51424674
MYLIP, partial	51449204	51499280	MYLIP	40992081	41012855
DTNBP1	52116756	52134105
CD83	53581170	53598034
MCUR1	53875268	53883825
SIRT5	54074454	54080882	SIRT5	43027524	43050450
TBC1D7	54369432	54380462
PHACTR1, partial	54427486	54429356
EDN1	55655073	55658671
NEDD9, partial	56998794	57007535
ELOVL2	57184943	57197093
MAK	57335732	57362167	MAK	45349743	45400448
TMEM14C	57373409	57378418
PAK1IP1	57386414	57399733
GCNT2	57544816	57553428
TFAP2A	57666621	57670708
EEF1E1, partial	60040811	60046677
BLOC1S5	60057519	60079775
TXNDC5	60179700	60206241
DSP, partial	60600421	60631337	DSP	47824109	47868043
SSR1, partial	60805000	60820262
F13A1	61844127	61985675
RPP40, partial	62852273	62863126
ECI2, partial	63571987	63605802
PRPF4B	63648789	63677344	PRPF4B	50084039	50111206
BPHL	64252422	64270975
RIPK1	64274307	64290931
NQO2	64342683	64352896
SERPINB6, partial	64386732	64399725
SERPINB6	64420407	64443195
SERPINB9	64503028	64509184
SERPINB1	64556916	64563467
WRNIP1	64596281	64605565
EXOC2	66394411	66433195
EXOC2	66433226	66441234
EXOC2	66446275	66454326
IRF4	66568267	66579187	IRF4	52201695	52218938

## Sheet: 8
CEL Pseudochromosome 8, NCBI Accession No. CM008015.1 ~ BTA chromosome BTA2dist (94-136 Mb), NCBI Accession No. NC_037329.1
CEL predicted protein	CEL Position		BTA Gene	BTA Position
	Start	End		Start	End
EPHA2, partial	226037	244919
ARHGEF19	285204	295988	ARHGEF19	135893231	135911220
SZRD1	489003	490813
NECAP2	548430	561605
MFAP2	628232	631733
ATP13A2, partial	637532	653146
SDHB, partial	666371	683475
PADI1	883961	922491
PADI4	980632	994985
RCC2, partial	1042149	1057637
ARHGEF10L	1205010	1249227
TAS1R2	2533136	2542212
ALDH4A1	2554260	2569118
UBR4	2773879	2902764	UBR4	133452094	133589505
HMGN2	2918251	2918523
MRTO4	2943928	2948764
PQLC2	3022019	3026593
RNF186	3505466	3506776
PLA2G2E	3609308	3612650
PLA2G2A	3668868	3673132
PLA2G2A	3707102	3710111
PLA2G2A	3732001	3733888
PLA2G2F	3881665	3890852
CAMK2N1	4245421	4247210
MUL1	4261132	4267483
CDA	4355538	4370266
PINK1, partial	4400863	4410443
DDOST	4412872	4424340
KIF17, partial	4445717	4446522
SH2D5	4484552	4497245
HP1BP3	4533430	4540609
HP1BP3	4540923	4543961
ECE1	4965121	4997015
ALPL	5221554	5241003
RAP1GAP	5260653	5284409
CDC42	5854649	5858431
ZBTB40	6457233	6475673	ZBTB40	130293846	130374042
C1QA	6589814	6591605
C1QC	6594612	6606123
C1QB	6623777	6625752
EPHB2, partial	6799116	6806438
LUZP1	7173104	7177986
HNRNPR	7531010	7541190
HNRNPR, partial	7555161	7566711
TCEA3, partial	7601614	7614634
TCEA3	7627421	7654619
ASAP3	7678417	7727247
ID3	7816799	7817277
TCEB3, partial	8007036	8015614
PITHD1, partial	8030960	8032668
LYPLA2	8037280	8039287
GALE	8040489	8082463
FUCA1	8099384	8113004
CNR2	8771080	8772165
IL22RA1	9106113	9107176	IL22RA1	128753722	128780184
IL22RA1	9107901	9113078
IFNLR1, partial	9165412	9194098
STPG1	9450229	9455457
NIPAL3	9541481	9569589
RCAN3, partial	9621068	9662741
NCMAP	9766289	9782130
CLIC4, partial	10053710	10060759
RUNX3, partial	10162301	10193452
RSRP1	10636010	10638419
LDLRAP1	10940280	10956802
SEPN1, partial	11216534	11233316
MTFR1L, partial	11248085	11367905
AUNIP	11365577	11402489
PAQR7	11405277	11408720
STMN1	11467065	11472034
PAFAH2, partial	11551973	11562002
PAFAH2, partial	11577299	11579389
EXTL1, partial	11628187	11637636
PDIK1L	11773360	11781268
FAM110D, partial	11820071	11822909
ZNF593	11829772	11830508
CNKSR1	11836226	11850992
SH3BGRL3	11946181	11947141
UBXN11	11948266	11965744
CD52, partial	11982058	11983508
AIM1L	11985127	12009912	AIM1L	126772375	126802990
DHDDS, partial	12108242	12118487
DHDDS, partial	12133368	12143659
RPS6KA1, partial	12220234	12240743
ARID1A	12424925	12439080
PIGV	12449585	12455948
GPN2	12532006	12540506
GPATCH3	12541458	12547815
NUDC	12600039	12603561
KDF1	12607519	12609856
FAM46B	12668815	12681414
WDTC1	12980951	13059842
TMEM222	13081528	13087326
CD164L2	13128558	13131581
WASF2	13164749	13181105
AHDC1	13273969	13288849	AHDC1	125715868	125780857
FGR	13368851	13381140
IFI6	13412165	13414144
FAM76A	13442765	13468616
STX12	13508418	13526306
PPP1R8	13532390	13550928
RPA2	13622980	13630476
SMPDL3B, partial	13710539	13726556
EYA3, partial	13754454	13799688
PTAFR	13903350	13953471
SESN2	14028335	14044435
ATPIF1	14153179	14155201
PHACTR4, partial	14278399	14290944
PHACTR4, partial	14312244	14318924
RCC1	14362698	14370144
TRNAU1AP	14375780	14386644
TAF12	14427163	14439061
GMEB1	14488630	14513344
YTHDF2, partial	14545988	14619655
OPRD1	14696742	14702649
EPB41, partial	14839593	14848654
EPB41, partial	14875650	14893000
SRSF4	15012298	15037897
MECR	15044380	15066943
PTPRU	15161108	15163181	PTPRU	124237184	124325660
PTPRU	15234158	15243730
MATN1, partial	17128668	17157775
SNRNP40	17759574	17765354
SNRNP40	17803137	17815988
ZCCHC17	17816276	17881144
FABP3	17883031	17895073
SERINC2	17925975	17961880
HCRTR1, partial	18151391	18155893
KHDRBS1	18645803	18668644
TMEM39B, partial	18687229	18690703
TMEM39B, partial	18703872	18715143
IQCC	18827686	18830074
DCDC2B	18830857	18835393
TMEM234	18836409	18840776
EIF3I, partial	18840765	18848490
MTMR9	18848903	18855971	MTMR9	121290781	121298200
FAM167B	18859073	18860194
HDAC1, partial	18910431	18921777
BSDC1	18954140	18975097
ZBTB8A	19180603	19191621
ZBTB8OS	19211432	19222470
SYNC	19248562	19255862
YARS	19348625	19378472
S100PBP, partial	19393822	19402078
FNDC5	19435608	19440599
TMEM54	19466217	19474870
RNF19B, partial	19506599	19515731
AK2	19584947	19602180
ZNF362, partial	19900011	19905139
ZNF362, partial	19921345	19921922
PHC2	19959411	19968003
EIF4E2	20339955	20358722
ALPI, partial	20462993	20465349
ALPI, partial	20508996	20512349
ALPI, partial	20523712	20525979
ALPI	20575317	20576140
DIS3L2	20597236	20615418
COPS7B	21146861	21164011
PDE6D	21236981	21240612
PTMA	21254895	21259063
ARMC9	21768249	21786066
ARMC9	21850033	21860539
HTR2B	21952064	21966382	HTR2B	118894096	118909888
PSMD1, partial	21981846	21986221
ITM2C	22277481	22282294
CAB39	22341986	22406737
SLC16A14	23111999	23124570
TRIP12, partial	23373270	23375056
PID1	23516420	25260222	PID1	117023754	117290401
CCL20	25657815	25660425
SLC19A3	25791229	25799886
AGFG1	25996925	25998903
AGFG1	26019970	26039596
TM4SF20	26257855	26261984
MFF, partial	26270151	26271189	MFF	115486522	115515501
MFF, partial	26302393	26308049
RHBDD1, partial	26918041	26920224
FAM124B	30186719	30693860	FAM124B	112489089	112502184
SERPINE2	30695462	30766922
MRPL44	30785176	30789529
MRPL44	30790321	30795550
WDFY1, partial	30826942	30858640
SCG2	31166101	31946941
ACSL3	32091798	32109654
MOGAT1, partial	32416652	32434739
PAX3	32896736	32899495
PAX3	32971579	33010064
EPHA4, partial	33932820	33940531	EPHA4	109626660	109677997
EPHA4	34082211	34092520
SLC4A3	36633417	36651301
INHA	36708168	36711115
CHPF	36742724	36747186	CHPF	107466898	107472327
SPEG	36787636	36832006
SPEG	36842126	36860922
DES	36868818	36875057
DNPEP	36915003	36924275
RESP18	36967968	36973367
PTPRN, partial	36985320	37002481
DNAJB2	37007727	37012871
TUBA1D	37023698	37030962
GLB1L	37054704	37061166
ANKZF1	37061491	37067368
ATG9A	37069659	37085446
ZFAND2B, partial	37085869	37088634
FAM134A	37107520	37111883
CNPPD1	37113411	37117047
SLC23A3, partial	37119816	37125541
NHEJ1, partial	37128105	37169693
CRYBA2	37358143	37361111
PRKAG3	37525199	37531479
CYP27A1	37537728	37544677
TTLL4	37616284	37625494
SLC11A1, partial	37663103	37664109
TNS1, partial	37669944	37674716
TNS1	37752300	37766325
RUFY4, partial	37966339	37980547
CXCR2	38001816	38008223
CXCR2	38053349	38054971
ARPC2	38098591	38123217
GPBAR1	38131826	38134819
AAMP	38147234	38150466
PNKD	38150919	38153224
TMBIM1	38158193	38162746
PNKD	38229828	38231328
SLC11A1	38252684	38269584
CTDSP1	38281428	38284352
VIL1	38327331	38345543
USP37	38350931	38385135
USP37	38394327	38443454
PLCD4	38493896	38508748
BCS1L	38530687	38533064
RNF25	38533645	38548070
STK36, partial	38549019	38553711	STK36	106632527	106659569
STK36, partial	38554638	38556594
STK36, partial	38581946	38593249
IGFBP5, partial	40134853	40138345
SMARCAL1, partial	40476056	40485729
SMARCAL1	40498332	40503691
MARCH4	40688987	40714444
XRCC5, partial	40867635	40870760
TMEM169	40885642	40888261
MREG, partial	41103062	41104419
FN1	41854470	41923362	FN1	103361560	103430878
ATIC	41899781	41977837
ATIC, partial	42102776	42122036
ABCA12, partial	42472307	42538630
BARD1	42740624	42768419	BARD1	102759233	102854292
BARD1	42805879	42818666
CPS1, partial	48731666	48735189	CPS1	98273701	98467680
LANCL1, partial	48886414	48918897
MYL1, partial	48996438	49021481
RPE	49412733	49423647
UNC80, partial	49443815	49489470
UNC80, partial	49497405	49525338
UNC80, partial	49567651	49588784
UNC80, partial	49629182	49636281
UNC80, partial	49638772	49648126
MAP2, partial	49759448	49799166
PTH2R, partial	50939494	50951125
PIKFYVE	51151117	51216593	PIKFYVE	96546574	96628760
PIKFYVE	51249439	51251911
IDH1, partial	51297322	51302134
IDH1, partial	51319073	51332084
CRYGC	51481338	51483257
CRYGD	51499842	51501534
METTL21A	52090956	52099350
CREB1	52121027	52151303
FASTKD2	53157994	53176416
MDH1B, partial	53185138	53197340
NDUFS1	54048057	54088072	NDUFS1	94459779	94489946
INO80D	54164666	54185654
NRP2	54525452	54535071	NRP2	94027745	94147956
NRP2, partial	54544334	54552327

## Sheet: 9
CEL Pseudochromosome 9, NCBI Accession No. CM008016.1 ~ BTA chromosome 7, NCBI Accession No. NC_037334.1
CEL predicted protein	CEL Position		BTA Gene	BTA Position
	Start	End		Start	End
GFPT2	970721	1021487	GFPT2	864977	910376
MAPK9, partial	1051858	1052636
MAPK9, partial	1098836	1117168
RASGEF1C	1231889	1233820
TBC1D9B	1641790	1686320
MGAT4B	1827972	1833375
CANX, partial	1966172	1984409
HNRNPH1	2120034	2127868
ADAMTS2	2548955	2551493
ADAMTS2	2842361	2902332
ZNF879, partial	3058955	3059628
RNF187	3321060	3323166
TRIM11	3398542	3414587
OBSCN	3450788	3465958
OBSCN	3492712	3514318
IBA57	3818587	3828019
GJC2	3835610	3837105
GUK1	3845568	3848822
MRPL55	3856164	3859023
ZNF354A, partial	4590356	4594423
ATP13A1	4856668	4864817
GMIP	4870591	4879954	GMIP	3693651	3703468
LPAR2	4882303	4884171
PBX4, partial	4969778	4976543
CILP2	5002277	5010636
NDUFA13, partial	5021190	5023479
GATAD2A	5048854	5081169
TM6SF2, partial	5266296	5282943
NR2C2AP	5337620	5338912
RFXANK	5339111	5343474
MEF2B	5387441	5390591
TMEM161A	5403145	5423567
SLC25A42	5427068	5437334
ARMC6	5501750	5511069
DDX49	5630508	5637958
COPE	5651845	5661430
CERS1	5666736	5686118
COMP	5820477	5828061
CRTC1	5859093	5868092
CRTC1	5872675	5873126
TMEM59L	6029624	6035497
KXD1	6074794	6080159
FKBP8	6103494	6115625
ELL	6120919	6131006
ELL	6159555	6165987
ELL	6166004	6174965
ELL	6177439	6177646
ISYNA1	6182775	6185633
SSBP4	6187047	6188823
LRRC25	6233261	6236009
GDF15	6239254	6241242
PGPEP1	6304409	6324379
LSM4	6343392	6384133
JUND	6400967	6402492
PDE4C, partial	6493838	6500250
MPV17L2	6521548	6524234
IFI30	6561343	6564460
PIK3R2	6567943	6577263
ARRDC2	6727166	6730487
CCDC124	6792112	6797227
B3GNT3	6977194	6980264
MAP1S	7063870	7106687
COLGALT1	7235852	7256916
PGLS	7283009	7291088
SLC27A1, partial	7301958	7313490
MVB12A, partial	7384440	7387411
MRPL34	7489359	7489886
ABHD8	7497531	7498274
PLVAP, partial	7539645	7542842
GTPBP3, partial	7571965	7573049
DDA1, partial	7596666	7598834
ABHD8, partial	7605996	7608313
BABAM1	7616883	7621468
USHBP1	7626119	7634625
OCEL1	7650233	7653269
USE1	7657345	7660122
MYO9B	7662891	7677665	MYO9B	5883221	5991190
MYO9B	7682192	7712453
MYO9B, partial	7772421	7775055
HAUS8	7792361	7851829
NWD1, partial	8173046	8224697
ELL2	8300100	8309156
TMEM38A	8346594	8357674
MED26	8496346	8498853
CHERP, partial	8553065	8570534
EPS15L1	8701267	8705018
EPS15L1, partial	8764422	8783929
AP1M1	9057984	9067348
AP1M1	9089841	9100010
FAM32A	9111432	9116388
CIB3	9124225	9129131
RAB8A	9160632	9180264
CYP4F2, partial	9796969	9815597
CYP4F2, partial	9975367	9988761
RASAL3, partial	10290473	10295522
AKAP8	10384262	10405574	AKAP8	7766353	7784360
EPHX3	10532108	10535627
ILVBL	10670023	10679113
CASP14	10767305	10771068
CCDC105, partial	10807151	10814019
DNAJB1	12768089	12770535
NDUFB7	12838738	12843057
TECR	12843309	12851642
GIPC1	12930306	12933573
PKN1	12944927	12977954
PKN1, partial	12989911	13000834
ASF1B	13368298	13378929
PRKACA	13389901	13395705
IL27RA	13459846	13499860
DCAF15	13591017	13599285
CC2D1A	13659775	13686928	CC2D1A	11766150	11784471
MRI1, partial	13815816	13819053
CCDC130	13820301	13823663
CCDC130	13825815	13845382
CACNA1A, partial	14273264	14326764
CACNA1A, partial	14485475	14531768
CACNA1A, partial	14579749	14582922
TRMT1	14667879	14680199
LYL1	14683501	14686008
GADD45GIP1	14856552	14858963
RAD23A	14859463	14865656
FARSA	14881582	14892239
GCDH	14920665	14926761
KLF1, partial	14942707	14950708
DNASE2	14952510	14955048
MAST1	14955150	14977973
STX10	14996636	14999738
PRDX2	15031096	15033306
HOOK2	15049406	15067062
TNPO2	15094152	15109741
FBXW9	15112857	15117386
DHPS	15125111	15128589
WDR83	15128748	15129654
WDR83	15138528	15139532
MAN2B1	15172253	15202610	MAN2B1	12838426	12853766
ZNF177	17045342	17047300
FBXL12	17405203	17411082
UBL5	17423052	17434834
PIN1, partial	17447719	17448883
COL5A3	17585040	17620650
RDH8	17623059	17628739
C3, partial	17652920	17684871
ANGPTL6	17703969	17707568
DNMT1, partial	17754548	17794233
S1PR2, partial	17839758	17845465
MRPL4	17873845	17889996
ICAM1	17959895	17961664
ICAM5	17966146	17985813
RAVER1	18000266	18029562
ICAM3	18029842	18044941
TYK2	18059387	18086421
CDC37, partial	18128967	18132549
PDE4A	18215072	18241619
ATG4D	18334113	18346926
CDKN2D	18361923	18363388
AP1M2, partial	18365549	18382299
SLC44A2	18437047	18453434
QTRT1, partial	18519573	18526607
DNM2	18636062	18680417
TMED1	18682855	18685324
SMARCA4	18846675	18937269	SMARCA4	15424671	15515093
LDLR	19003793	19037705
KANK2	19117686	19119454
DOCK6	19123153	19127340
TSPAN16	19211755	19220580
TMEM205, partial	19281044	19282736
PLPPR2, partial	19294796	19298981
EPOR	19307290	19312539
RGL3, partial	19316976	19327144
CCDC151	19343788	19352147
PRKCSH	19353281	19368697
ECSIT	19429419	19434864
CNN1	19450821	19464637
ACP5	19485106	19487265
PEX11G	20099589	20109149
PNPLA6	20165524	20187649
XAB2	20239827	20248754
STXBP2	20257041	20265479
RETN	20280403	20281367
TRAPPC5	20297975	20300499
CLEC4G	20348780	20351075
EVI5L	20423534	20439768
LRRC8E	20460584	20463776
TIMM44	20497469	20520381
ELAVL1	20546411	20579104
CCL25	20614962	20617534
CERS4, partial	20833770	20846766
CD320	20880614	20881511
KANK3	20909480	20911454
ANGPTL4	20949044	20955712
MARCH2	20985106	20994978
HNRNPM	21006059	21042888
ZNF414	21083103	21085908
MYO1F	21090287	21094232
MYO1F	21137258	21174520
ADAMTS10	21177822	21189002
VAV1	21807449	21871761	VAV1	17664510	17728064
SH2D3A, partial	21927014	21935336
TRIP10	21946157	21953874
GPR108	21963617	21974856
C3	21994692	22039065
TNFSF14	22040099	22066938
CD70	22144978	22297422
DENND1C, partial	22340787	22355309
SLC25A41	22377783	22387696
CLPP	22443896	22452755
ACER1	22532540	22537999
GTF2F1	23004423	23006882
RFX2	23086451	23088406
RFX2	23109443	23132204
RANBP3, partial	23188877	23196646
RANBP3, partial	23211105	23212377
RANBP3	23221430	23222095
RANBP3	23224321	23232028
CAPS	23233136	23233955
VMAC	23237407	23239080
NDUFA11	23240527	23244147
DUS3L	23335586	23340359
LONP1	23415876	23434351
RPL36	23434684	23435668
HSD11B1L	23437861	23440305
SAFB, partial	23447579	23509270
SAFB2	23532732	23572158
UHRF1, partial	24248092	24259173
ARRDC5	24297561	24299889
MYDGF	24578127	24613225
HDGFRP2, partial	24790039	24796543
UBXN6	24835070	24843845
CHAF1A	24846329	24868969	CHAF1A	19676586	19701763
SH3GL1	24905348	24909780
STAP2	24933797	24947042
FSD1	24947801	24958490
SHD	24974202	24980767
CCDC94	24988317	25006024
EBI3	25009346	25014569
SIRT6	25048464	25056013
CREB3L3	25057857	25068129
MAP2K2, partial	25106356	25123786
ZBTB7A, partial	25168927	25170319
PIAS4	25184671	25221680
EEF2, partial	25245913	25254504
DAPK3	25258360	25268899
NMRK2	25281338	25285535
ATCAY	25309286	25314884
MATK	25470190	25476334
RAX2	25480594	25481752
MRPL54	25484489	25486375
APBA3	25489332	25499359
TJP3	25499722	25519774
PIP5K1C, partial	26007530	26035737
TBXA2R	26056230	26070557
GIPC3, partial	26072471	26084400
DOHH	26186935	26191907
SMIM24, partial	26202426	26205982
NFIC, partial	26230067	26246819
NCLN	26451134	26458001
NCLN	26467023	26467301
GNA15	26491949	26500034
AES, partial	26564042	26602085
ZNF555	26726196	26730979
THOP1	26765177	26779744
SGTA	26788378	26794745
SLC39A3	26820566	26825359
GNG7	27043342	27047001
GADD45B	27069753	27071718
LMNB2	27097472	27124003	LMNB2	21134167	21154517
TIMM13	27131469	27132018
LSM7	27260630	27264966
OAZ1	27318282	27321285
AMH	27425674	27428516
JSRP1	27428864	27447802
AP3D1, partial	27453164	27480159
MOB3A	27505437	27519858
MKNK2	27543381	27552882
SEPT8	27653811	27679385
IL4	27802908	27810656
IL13	27828162	27830159
RAD50, partial	27983191	27984333
IRF1, partial	28040380	28045351
IL5, partial	28097607	28099816
SLC22A5, partial	28279542	28301836
SLC22A4	28364022	28386397
PDLIM4	28425737	28437291
P4HA2, partial	28473891	28483062
CSF2	28710890	28712923
IL3	28730441	28732224
ACSL6, partial	28819498	28825384
LYRM7	29706791	29719417	LYRM7	23240524	23265750
HINT1, partial	29733343	29734740
ADAMTS19, partial	31420014	31424535
SLC27A6, partial	32567360	32568915	SLC27A6	25036898	25117792
FBN2, partial	33290254	33298358
FBN2, partial	33322162	33358870
FBN2, partial	33372153	33415234
SLC12A2, partial	33530642	33542810
FBN2	33545172	33553881
PRRC1, partial	34385291	34393541
MEGF10, partial	34527654	34534843
MEGF10	34540860	34545277
MARCH3, partial	35369446	35372756
LMNB1	35448272	35484654	LMNB1	27122940	27175858
TEX43	35605742	35609610
PHAX	35611850	35620270
ALDH7A1, partial	35638780	35649982
ALDH7A1, partial	35667740	35670765
GRAMD3, partial	35724047	35755537
CSNK1G3, partial	39240868	39243007
CEP120	39503017	39746243	CEP120	30357891	30441533
PRDM6	39858359	39875527
PPIC	40033817	40047484
SNX24, partial	40066593	40069281
SNX2, partial	40331231	40360641
SNCAIP	40829735	40845654
SRFBP1	41294654	41302141	SRFBP1	31788744	31854771
DTWD2	45089311	48617678	DTWD2	34850843	34923992
COMMD10, partial	49166069	49169425
NOP16	49259487	49263913
CLTB	49273660	49283201
FAF2	49407180	49431380
CDHR2	49477305	49519364
SNCB	49542721	49550246
TSPAN17	49568075	49576585
HK3	49836477	49850691
UIMC1	49860646	49860813
UIMC1, partial	49933115	49933815
ZNF346	50056865	50071618
FGFR4	50092497	50099924
RAB24	50309050	50310603
PRELID1	50317662	50322483
MXD3	50323610	50327504
LMAN2, partial	50383732	50389108
LMAN2, partial	50401428	50401918
RGS14	50408158	50421417
SLC34A1	50439278	50450708
F12	50462654	50470826
GRK6	50484519	50497815
DBN1	50516093	50523996
PDLIM7, partial	50537312	50560178
DOK3, partial	50586420	50590020
DDX41	50592270	50597530
FAM193B	50604875	50617704
TMED9, partial	50676148	50679230
TMED9	50747768	50750742
B4GALT7	50758929	50767231
N4BP3	50923100	50925292
NHP2	50950896	50954540
PHYKPL, partial	51004605	51007113
PHYKPL	51020329	51028804	PHYKPL	39286822	39312379
PROP1	51716711	51719514
TRIM7	52417373	52422363
TRIM41	52484482	52493305
TRIM52	52518326	52519204
ZNF496, partial	52749905	52758719
NLRP3, partial	52893876	52915573
NLRP3	52949849	52953558	NLRP3	40661447	40710827
LYPD8, partial	54992624	55002472
SH3BP5L	55101162	55112431
ZNF692	55135520	55142824	ZNF692	42630679	42639033
PLPP2	56001635	56008148
MIER2, partial	56021827	56036900
CDC34	56201269	56212461
BSG	56238777	56240246
POLRMT	56267929	56281241
RNF126	56305982	56308906
FSTL3	56323329	56327597
PRSS57	56329630	56334633
MISP	56375709	56386039
PTBP1	56421538	56431093
R3HDM4	56496041	56504601
ARID3A	56966307	56978345
WDR18	56990474	56995448
CNN2	57020409	57027868
ABCA7	57038222	57054931
HMHA1	57056606	57073393
POLR2E	57077514	57081461
GPX4	57087910	57088165
SBNO2	57091119	57108250
ATP5D	57193859	57195541
CIRBP	57222344	57223548
MUM1	57318414	57327645
NDUFS7	57338234	57341117
GAMT	57341804	57344599
DAZAP1, partial	57365573	57377386
RPS15	57380935	57382590
REEP6	57436597	57442401
MBD3	57514515	57521234
TCF3	57536706	57556728
ATP8B3	57729537	57743258
ATP8B3	57750265	57752514
REXO1, partial	57761766	57772608
ABHD17A	57808771	57813473
SCAMP4	57860479	57869112
CSNK1G2	57891819	57900339
UQCR11	57934418	58091432
SHROOM1	58123044	58126508	SHROOM1	44412468	44421072
GDF9	58154969	58157453
UQCRQ	58159699	58160609
LEAP2	58165616	58166391
AFF4	58173996	58193101
AFF4, partial	58217448	58220939
HSPA4	58335402	58409981
VDAC1	59712956	59732228
TCF7, partial	59868871	59873495
PPP2CA	59948555	59955912
CDKL3	60024045	60045302
CDKN2AIPNL	60112599	60179298
SAR1B	60310101	60323769
SEC24A, partial	60367123	60395646
CAMLG	60425849	60432755
CATSPER3, partial	60669197	60674869
PITX1	60693771	60698967
H2AFY, partial	61052621	61078079
SLC25A48, partial	61625043	61652732
FBXL21	61736497	61750323	FBXL21	47371756	47391297
SMAD5	61990601	62009494
TRPC7	62031014	63173340
WNT8A	64538464	64543239
KIF20A	64658350	64668412	KIF20A	49613158	49621659
CDC23	64669945	64692129
GFRA3	64731189	64751150
CDC25C	64757146	64761153
FAM53C	64814203	64817847
REEP2, partial	64892270	64895234
EGR1	64908275	64910597
HSPA9	64991864	65004077
CTNNA1	65251962	65262450
LRRTM2	65324348	65326244
CTNNA1, partial	65391895	65404956
SIL1	65409210	65428364
MATR3, partial	65784783	65809838
PAIP2	65831865	65835431
SPATA24	65857954	65862670
DNAJC18, partial	65884480	65892541
ECSCR	65916053	65923686
TMEM173	65931187	65935252
CXXC5	66085891	66097546
PURA, partial	66624338	66633752
HBEGF	66891689	66901507
SLC4A9	66902058	66966332
SRA1	67151937	67157260
APBB3	67158339	67163972
CD14	67194317	67195528
TMCO6	67209851	67215388
WDR55	67250920	67255097
DND1	67255789	67258479
HARS	67259250	67271099
HARS2	67271437	67283500	HARS2	51817093	51824123
RELL2	68495354	68498683
FCHSD1	68499272	68509606
PCDH1	68760211	68773967
KIAA0141	68822585	68834403
PCDH12	68842172	68854341
RNF14	69031365	69043799
GNPDA1	69065415	69074247
SPRY4, partial	69406597	69412204
FGF1	69497792	69772923
ARHGAP26, partial	70125978	70166174
ARHGAP26	70535815	70550618	ARHGAP26	53811496	54284856
YIPF5, partial	71780993	71782344
YIPF5	71795993	71796619
KCTD16	71853596	72222272	KCTD16	55310861	55622415
SH3RF2	74618448	74633558
LARS, partial	74721415	74770878	LARS	57327430	57398015
POU4F3	74951258	74953140
PPP2R2B, partial	75238914	75241859
DPYSL3, partial	76338231	76346801
DPYSL3, partial	76365594	76373912
JAKMIP2	76669816	76735680
SPINK5, partial	77362711	77381006	SPINK5	59322054	59405624
SPINK5, partial	77398863	77413272
HTR4	78144857	78177097
AFAP1L1	79005855	79010677
AFAP1L1	79011432	79028204
AFAP1L1	79028918	79044902
GRPEL2	79050743	79057110
PCYOX1L	79062469	79074916
ARHGEF37	79263464	79298650
PDE6A	79607655	79617663
SLC26A2	79707392	79725117
PDGFRB	79899043	79918639
CDX1	79944808	79960966
CD74	80176012	80183043
NDST1, partial	80281235	80292985
SYNPO	80463317	80471099	SYNPO	61971828	62028913
MYOZ3	80476718	80489463
DCTN4	80518621	80554565
GPX3	81188360	81195764
TNIP1	81196560	81226082
ANXA6	81260389	81298189
CCDC69, partial	81335335	81357495
GM2A	81384781	81394545
SLC36A2, partial	81440853	81466988
SLC36A1	81527656	81560783
FAT2	81585267	81644052
SPARC	81735398	81748776
ATOX1	81803467	81813472
GLRA1	81873305	81959287
NMUR2	81960768	82525081	NMUR2	63636150	63653882
NMUR2	82525301	82529394
GRIA1	84182459	84201049
GRIA1, partial	84248490	84280263
GRIA1, partial	84329472	84338680
MFAP3	84709518	84713454
SAP30L	85198817	85206843
HAND1	85225581	85227786
CNOT8	85560613	85573239	CNOT8	66042162	66061078
SGCD, partial	88087350	88089036
TIMD4, partial	88335358	88339856	TIMD4	68286089	68314227
ITK, partial	88862501	88864705
ITK, partial	88866772	88873987
SOX30, partial	89269312	89273588
THG1L	89300867	89306641
CLINT1	89361035	89388195
IL12B, partial	91036256	91049049
TTC1, partial	91963632	91987107	TTC1	71598546	71647534
FABP6	92192650	92196142
SLU7, partial	92392240	92447388
PTTG1, partial	92458851	92469353
GABRB2, partial	93956129	93966118
GABRB2	94304384	94307936
GABRA6, partial	94499881	94504660	GABRA6	73401202	73417558
GABRA1, partial	94740131	94743663
GABRG2, partial	94992224	95002086
CCNG1, partial	96684404	96689594
HMMR, partial	96716701	96746299	HMMR	75136834	75170625
MAT2B, partial	96763264	96777154
RARS, partial	103744535	103783951	RARS	80503748	80532990
ZFYVE16	103866780	103885825
ZFYVE16	103888441	103889632
DHFR	104086555	104087179
CKMT2	104786674	104800234
ZCCHC9	104825486	104838702
ACOT12	104848124	104889780
ATP6AP1L, partial	106135844	106148773	ATP6AP1L	82237768	82260744
XRCC4, partial	107200652	107210869
VCAN, partial	107582822	107593203
VCAN, partial	107618987	107629099
VCAN	107649780	107667369
HAPLN1	107789233	107801673	HAPLN1	83535917	83616647
RASA1	112301700	112357941	RASA1	86925648	87039621
CCNH	112361217	112385363
TMEM161B, partial	113278586	113282268
MEF2C	113921273	113931598	MEF2C	88246676	88425829
CETN3, partial	116077363	116091994
LYSMD3	116247153	116253706	LYSMD3	90083735	90097651
ARRDC3	117241612	117252657	ARRDC3	90839580	90853625
SLF1	120948571	120976803	SLF1	93950230	94020190
MCTP1, partial	121230003	121272922
ARSK, partial	122183013	122193579
ELL2, partial	122603338	122631343
PCSK1	123228727	123270099
CAST, partial	123721021	123740327
ERAP1	123762473	123796333	ERAP1	96168784	96204163
ERAP1, partial	123796362	123977232
ERAP2, partial	123984334	123986150
ERAP2, partial	124003949	124006822
LIX1	124254426	124257097
RIOK2	124344789	124362990
CHD1	126319455	126323485	CHD1	98078219	98154503
SLCO4C1	130190478	130212830	SLCO4C1	101266521	101354614
PPIP5K2, partial	131258091	131285466
PPIP5K2, partial	131309261	131357932
NUDT12	131819746	131829543	NUDT12	102607080	102621172
FER, partial	138952052	138960794	FER	107778305	108289439
FER	139448726	139463178
PJA2, partial	139692014	139700672
MAN2A1, partial	140340432	140343194	MAN2A1	108794900	109005814

[truncated: 25 more sheets: 10, 11, 12, 13, 14, 15, 16, 17, 18, 19, 20, 21, 22, 23, 24, 25, 26, 27, 28, 29 …]
